# Supplementary material for: CpG Oligodeoxynucleotides Induce Differential Cytokine and Chemokine Gene Expression Profiles in Dapulian and Landrace Pigs
Source: Front Microbiol. 2016 Dec 15;7:1992. doi: 10.3389/fmicb.2016.01992 (PMC5156958; doi:10.3389/fmicb.2016.01992)
Supplement: Supplementary file 1 [file Table1.XLSX]

## Sheet: T11_T12_vs_T04_T05_T06
#ID	gene_name	FDR	log2FC	regulated	COG_class	COG_class_annotation	GO_annotation	KEGG_annotation	Swissprot_annotation	nr_annotation
ENSSSCG00000000024	PARVB	4.91982e-05	1.55002	up	--	--	Cellular Component: focal adhesion (GO:0005925);; Biological Process: anatomical structure morphogenesis (GO:0009653);; Cellular Component: lamellipodium (GO:0030027);; Biological Process: lamellipodium assembly (GO:0030032);; Biological Process: actin cytoskeleton reorganization (GO:0031532);; Cellular Component: cell part (GO:0044464);; Biological Process: single-organism cellular process (GO:0…	K06275|1e-149|ssc:100523059|beta-parvin-like	Parotid hormone (Precursor) OS=Sus scrofa (Pig) PE=1 SV=2	PREDICTED: beta-parvin-like [Sus scrofa]
ENSSSCG00000000040	2015-09-03	0.00660767	1.40506	up	[DZ]	--	Cellular Component: kinetochore (GO:0000776);; Cellular Component: stress fiber (GO:0001725);; Molecular Function: GTP binding (GO:0005525);; Cellular Component: spindle (GO:0005819);; Biological Process: cell cycle (GO:0007049);; Biological Process: smoothened signaling pathway (GO:0007224);; Cellular Component: apical plasma membrane (GO:0016324);; Biological Process: regulation of embryonic ce…	--	Neuronal-specific septin-3 GN=SEPT3 OS=Bos taurus (Bovine) PE=2 SV=3	PREDICTED: neuronal-specific septin-3 [Sus scrofa]
ENSSSCG00000000045	--	0.0047099	-2.13377	down	--	--	Cellular Component: mitochondrial respiratory chain complex I (GO:0005747);; Biological Process: response to oxidative stress (GO:0006979);; Biological Process: electron transport chain (GO:0022900);;	K03950|2e-69|ssc:100525872|NADH dehydrogenase [ubiquinone] 1 alpha subcomplex subunit 6-like	NADH dehydrogenase [ubiquinone] 1 alpha subcomplex subunit 6 GN=NDUFA6 OS=Bos taurus (Bovine) PE=1 SV=2	PREDICTED: NADH dehydrogenase [ubiquinone] 1 alpha subcomplex subunit 6-like, partial [Sus scrofa]
ENSSSCG00000000047	--	0.0034495	5.04043	up	--	--	Cellular Component: mitochondrial respiratory chain complex I (GO:0005747);; Biological Process: response to oxidative stress (GO:0006979);; Biological Process: electron transport chain (GO:0022900);;	--	NADH dehydrogenase [ubiquinone] 1 alpha subcomplex subunit 6 GN=NDUFA6 OS=Bos taurus (Bovine) PE=1 SV=2	NADH dehydrogenase (ubiquinone) 1 alpha subcomplex, 6, 14kDa [Sus scrofa]
ENSSSCG00000000134	MPST	1.05521e-05	-2.04721	down	[P]	Inorganic ion transport and metabolism	Molecular Function: thiosulfate sulfurtransferase activity (GO:0004792);; Cellular Component: mitochondrial inner membrane (GO:0005743);; Molecular Function: 5S rRNA binding (GO:0008097);; Cellular Component: membrane (GO:0016020);; Biological Process: rRNA import into mitochondrion (GO:0035928);; Cellular Component: mitochondrial part (GO:0044429);;	K01011|1e-174|ssc:100154490|3-mercaptopyruvate sulfurtransferase-like	Thiosulfate sulfurtransferase GN=TST OS=Bos taurus (Bovine) PE=1 SV=3	PREDICTED: LOW QUALITY PROTEIN: 3-mercaptopyruvate sulfurtransferase-like [Sus scrofa]
ENSSSCG00000000156	FBXO7	0.00370986	1.13299	up	--	--	Cellular Component: nucleus (GO:0005634);; Cellular Component: cytoplasm (GO:0005737);; Biological Process: protein ubiquitination (GO:0016567);; Biological Process: regulation of protein stability (GO:0031647);; Cellular Component: protein complex (GO:0043234);;	K10293|0.0|ssc:100155281|FBXO7	F-box only protein 7 GN=FBXO7 OS=Bos taurus (Bovine) PE=2 SV=1	F-box protein 7 [Sus scrofa]
ENSSSCG00000000181	RND1	0.00139963	-3.69348	down	[R]	General function prediction only	Biological Process: mitotic cell cycle (GO:0000278);; Biological Process: cell morphogenesis involved in differentiation (GO:0000904);; Biological Process: cytokinesis (GO:0000910);; Molecular Function: receptor binding (GO:0005102);; Molecular Function: GTP binding (GO:0005525);; Cellular Component: cytoplasm (GO:0005737);; Cellular Component: cytoskeleton (GO:0005856);; Cellular Component: plas…	K07531|1e-131|ssc:100524742|rho-related GTP-binding protein Rho6-like	Rho-related GTP-binding protein Rho6 (Precursor) GN=RND1 OS=Bos taurus (Bovine) PE=2 SV=1	PREDICTED: rho-related GTP-binding protein Rho6-like [Sus scrofa]
ENSSSCG00000000193	TUBA1B	9.86785e-07	1.83937	up	[Z]	Cytoskeleton	Biological Process: microtubule cytoskeleton organization (GO:0000226);; Molecular Function: GTPase activity (GO:0003924);; Molecular Function: structural constituent of cytoskeleton (GO:0005200);; Molecular Function: protein binding (GO:0005515);; Molecular Function: GTP binding (GO:0005525);; Cellular Component: cytoplasmic microtubule (GO:0005881);; Biological Process: GTP catabolic process (G…	K07374|0.0|xtr:100038123|tuba1b, k-alpha-1	Tubulin alpha-1A chain GN=TUBA1A OS=Pan troglodytes (Chimpanzee) PE=2 SV=1	PREDICTED: tubulin alpha-1A chain [Ceratotherium simum simum]
ENSSSCG00000000232	ACVRL1	1.0925e-05	1.6014	up	[RTKL]	--	Biological Process: cell morphogenesis involved in differentiation (GO:0000904);; Biological Process: skeletal system development (GO:0001501);; Biological Process: angiogenesis (GO:0001525);; Biological Process: urogenital system development (GO:0001655);; Biological Process: in utero embryonic development (GO:0001701);; Biological Process: neural crest cell migration (GO:0001755);; Biological P…	K13594|0.0|ssc:100522931|serine/threonine-protein kinase receptor R3-like	Serine/threonine-protein kinase receptor R3 (Precursor) GN=ACVRL1 OS=Pongo abelii (Sumatran orangutan) PE=2 SV=1	PREDICTED: serine/threonine-protein kinase receptor R3 [Sus scrofa]
ENSSSCG00000000243	PF4	0.00019129	1.48747	up	--	--	Biological Process: neutrophil mediated immunity (GO:0002446);; Cellular Component: extracellular space (GO:0005615);; Biological Process: defense response (GO:0006952);; Biological Process: immune response (GO:0006955);; Molecular Function: chemokine activity (GO:0008009);; Molecular Function: heparin binding (GO:0008201);; Biological Process: negative regulation of angiogenesis (GO:0016525);; B…	--	Platelet factor 4 GN=PF4 OS=Sus scrofa (Pig) PE=1 SV=2	PREDICTED: platelet factor 4-like [Sus scrofa]
ENSSSCG00000000246	--	1.63774e-07	-4.95336	down	--	--	Biological Process: response to molecule of bacterial origin (GO:0002237);; Biological Process: immune effector process (GO:0002252);; Cellular Component: extracellular space (GO:0005615);; Biological Process: inflammatory response (GO:0006954);; Biological Process: immune response (GO:0006955);; Molecular Function: chemokine activity (GO:0008009);; Molecular Function: growth factor activity (GO:…	--	Growth-regulated protein homolog beta (Precursor) OS=Bos taurus (Bovine) PE=2 SV=1	PREDICTED: hypothetical protein LOC100525528 [Sus scrofa]
ENSSSCG00000000292	ZNF385A	0.00129344	1.68085	up	--	--	Molecular Function: mRNA 3'-UTR binding (GO:0003730);; Biological Process: hemostasis (GO:0007599);; Biological Process: learning or memory (GO:0007611);; Biological Process: locomotory behavior (GO:0007626);; Molecular Function: zinc ion binding (GO:0008270);; Biological Process: mRNA localization resulting in posttranscriptional regulation of gene expression (GO:0010609);; Biological Process: p…	--	Collagen alpha-1(III) chain GN=COL3A1 OS=Bos taurus (Bovine) PE=1 SV=1	ZNF385A protein [Bos taurus]
ENSSSCG00000000385	SLC39A5	0.00180121	2.63117	up	[P]	Inorganic ion transport and metabolism	Biological Process: skeletal system development (GO:0001501);; Molecular Function: binding (GO:0005488);; Biological Process: cell communication (GO:0007154);; Biological Process: organ morphogenesis (GO:0009887);; Cellular Component: basolateral plasma membrane (GO:0016323);; Biological Process: metal ion transport (GO:0030001);; Biological Process: cellular response to zinc ion starvation (GO:0…	K14711|0.0|ssc:100155542|SLC39A5	Zinc transporter ZIP4 (Precursor) GN=SLC39A4 OS=Bos taurus (Bovine) PE=1 SV=1	PREDICTED: zinc transporter ZIP5 isoform 1 [Sus scrofa]
ENSSSCG00000000423	--	0.0055683	1.39038	up	--	--	Molecular Function: calcium ion binding (GO:0005509);; Molecular Function: protein binding (GO:0005515);; Cellular Component: integral component of plasma membrane (GO:0005887);; Biological Process: lipid metabolic process (GO:0006629);; Biological Process: receptor-mediated endocytosis (GO:0006898);; Biological Process: cholesterol metabolic process (GO:0008203);; Biological Process: positive re…	K04550|0.0|cfa:481124|LRP1	Very low-density lipoprotein receptor (Precursor) GN=VLDLR OS=Oryctolagus cuniculus (Rabbit) PE=2 SV=1	PREDICTED: prolow-density lipoprotein receptor-related protein 1 [Felis catus]
ENSSSCG00000000572	CMAS	3.15362e-07	1.91622	up	--	--	Cellular Component: nucleus (GO:0005634);; Biological Process: N-acetylneuraminate metabolic process (GO:0006054);; Molecular Function: N-acylneuraminate cytidylyltransferase activity (GO:0008781);; Biological Process: lipopolysaccharide biosynthetic process (GO:0009103);;	K00983|0.0|ssc:100520022|n-acylneuraminate cytidylyltransferase-like	N-acylneuraminate cytidylyltransferase GN=CMAS OS=Bos taurus (Bovine) PE=2 SV=1	PREDICTED: N-acylneuraminate cytidylyltransferase-like [Sus scrofa]
ENSSSCG00000000639	--	0.00505396	-2.32116	down	--	--	Molecular Function: binding (GO:0005488);; Biological Process: innate immune response (GO:0045087);; Biological Process: positive regulation of biological process (GO:0048518);; Biological Process: regulation of cellular process (GO:0050794);; Biological Process: response to other organism (GO:0051707);; Biological Process: cellular response to stimulus (GO:0051716);;	--	Natural killer cells antigen CD94 GN=KLRD1 OS=Pan troglodytes (Chimpanzee) PE=2 SV=1	PREDICTED: NKG2-D type II integral membrane protein [Bos taurus]
ENSSSCG00000000647	OLR1	0.000247981	-5.48697	down	--	--	Molecular Function: low-density lipoprotein receptor activity (GO:0005041);; Cellular Component: extracellular region (GO:0005576);; Cellular Component: plasma membrane (GO:0005886);; Biological Process: inflammatory response (GO:0006954);; Biological Process: cell adhesion (GO:0007155);; Cellular Component: integral component of membrane (GO:0016021);; Molecular Function: carbohydrate binding (G…	K08763|1e-156|ssc:396724|OLR1, PLOX-1	Oxidized low-density lipoprotein receptor 1, soluble form GN=OLR1 OS=Sus scrofa (Pig) PE=2 SV=1	oxidized low-density lipoprotein receptor 1 [Sus scrofa]
ENSSSCG00000000660	A2M	0.00102689	1.52285	up	--	--	Biological Process: negative regulation of complement activation, lectin pathway (GO:0001869);; Molecular Function: serine-type endopeptidase inhibitor activity (GO:0004867);; Cellular Component: extracellular space (GO:0005615);; Biological Process: negative regulation of endopeptidase activity (GO:0010951);; Molecular Function: enzyme binding (GO:0019899);; Molecular Function: interleukin-8 bin…	K03910|0.0|ssc:403166|A2M	Alpha-2-macroglobulin (Precursor) GN=A2M OS=Bos taurus (Bovine) PE=1 SV=2	PREDICTED: LOW QUALITY PROTEIN: alpha-2-macroglobulin [Sus scrofa]
ENSSSCG00000000688	LAG3	1.18935e-23	-3.53939	down	--	--	Molecular Function: transmembrane signaling receptor activity (GO:0004888);; Molecular Function: binding (GO:0005488);; Biological Process: cell surface receptor signaling pathway (GO:0007166);; Biological Process: organ morphogenesis (GO:0009887);; Cellular Component: external side of plasma membrane (GO:0009897);; Cellular Component: membrane (GO:0016020);; Molecular Function: MHC class II prot…	K06565|0.0|ssc:100125962|LAG3, CD223, LAG-3	Parotid hormone (Precursor) OS=Sus scrofa (Pig) PE=1 SV=2	lymphocyte activation gene 3 protein precursor [Sus scrofa]
ENSSSCG00000000706	LTBR	0.00546714	1.14995	up	--	--	Biological Process: regulation of immune system process (GO:0002682);; Molecular Function: protein binding (GO:0005515);; Biological Process: apoptotic process (GO:0006915);; Biological Process: defense response (GO:0006952);; Biological Process: regulation of signal transduction (GO:0009966);; Biological Process: regulation of cellular metabolic process (GO:0031323);; Molecular Function: ubiquit…	K03159|0.0|ssc:100520196|tumor necrosis factor receptor superfamily member 3-like	Tumor necrosis factor receptor superfamily member 5 (Precursor) GN=CD40 OS=Canis familiaris (Dog) PE=2 SV=1	PREDICTED: tumor necrosis factor receptor superfamily member 3-like [Sus scrofa]
ENSSSCG00000000712	VWF	0.000290054	2.23089	up	--	--	Biological Process: skeletal system development (GO:0001501);; Biological Process: liver development (GO:0001889);; Biological Process: placenta development (GO:0001890);; Molecular Function: glycoprotein binding (GO:0001948);; Molecular Function: protease binding (GO:0002020);; Molecular Function: integrin binding (GO:0005178);; Molecular Function: collagen binding (GO:0005518);; Cellular Compon…	K03900|0.0|ssc:399543|VWF	von Willebrand factor (Precursor; Fragment) GN=VWF OS=Sus scrofa (Pig) PE=2 SV=2	von Willebrand factor precursor [Sus scrofa]
ENSSSCG00000000727	CCND2	0.00903361	-1.54698	down	--	--	Cellular Component: cyclin-dependent protein kinase holoenzyme complex (GO:0000307);; Cellular Component: chromatin (GO:0000785);; Cellular Component: nucleolus (GO:0005730);; Cellular Component: cytosol (GO:0005829);; Biological Process: cell proliferation (GO:0008283);; Biological Process: Wnt signaling pathway (GO:0016055);; Molecular Function: kinase activity (GO:0016301);; Molecular Function…	K10151|6e-82|ssc:397162|CCND2	G1/S-specific cyclin-D2 GN=CCND2 OS=Sus scrofa (Pig) PE=2 SV=1	G1/S-specific cyclin-D2 [Sus scrofa]
ENSSSCG00000000735	TSPAN9	0.00106067	1.99634	up	--	--	Cellular Component: integral component of membrane (GO:0016021);; Cellular Component: intracellular membrane-bounded organelle (GO:0043231);; Cellular Component: cytoplasmic part (GO:0044444);;	--	Tetraspanin-9 GN=TSPAN9 OS=Sus scrofa (Pig) PE=2 SV=1	tetraspanin-9 [Sus scrofa]
ENSSSCG00000000915	DCN	0.000501488	-2.87232	down	[S]	Function unknown	Biological Process: kidney development (GO:0001822);; Molecular Function: protein binding (GO:0005515);; Molecular Function: glycosaminoglycan binding (GO:0005539);; Cellular Component: proteinaceous extracellular matrix (GO:0005578);; Cellular Component: extracellular space (GO:0005615);; Cellular Component: plasma membrane (GO:0005886);; Biological Process: cell surface receptor signaling pathw…	K04660|0.0|ssc:396957|DCN	Decorin (Precursor) GN=DCN OS=Sus scrofa (Pig) PE=2 SV=1	decorin precursor [Sus scrofa]
ENSSSCG00000000961	MIOX	4.54849e-09	2.41341	up	--	--	Molecular Function: aldo-keto reductase (NADP) activity (GO:0004033);; Cellular Component: cytoplasm (GO:0005737);; Molecular Function: ferric iron binding (GO:0008199);; Biological Process: cellular water homeostasis (GO:0009992);; Biological Process: membrane organization (GO:0016044);; Cellular Component: inclusion body (GO:0016234);; Molecular Function: oxidoreductase activity, acting on NAD(…	K00469|1e-173|ssc:397189|MIOX	Inositol oxygenase GN=MIOX OS=Sus scrofa (Pig) PE=1 SV=1	inositol oxygenase [Sus scrofa]
ENSSSCG00000001004	SLC22A23	0.000528185	1.81188	up	--	--	Biological Process: ion transport (GO:0006811);; Cellular Component: membrane (GO:0016020);; Cellular Component: integral component of membrane (GO:0016021);; Molecular Function: transmembrane transporter activity (GO:0022857);; Cellular Component: cell part (GO:0044464);; Biological Process: transmembrane transport (GO:0055085);;	--	Solute carrier family 22 member 17 GN=SLC22A17 OS=Bos taurus (Bovine) PE=2 SV=1	PREDICTED: solute carrier family 22 member 23 [Sus scrofa]
ENSSSCG00000001038	--	0.000973725	1.25908	up	[S]	Function unknown	Biological Process: heme biosynthetic process (GO:0006783);; Cellular Component: integral component of membrane (GO:0016021);; Cellular Component: mitochondrial membrane (GO:0031966);;	--	Transmembrane protein 14C GN=TMEM14C OS=Bos taurus (Bovine) PE=1 SV=1	PREDICTED: transmembrane protein 14C-like [Sus scrofa]
ENSSSCG00000001064	GMPR	0.000973725	1.29085	up	[F]	Nucleotide transport and metabolism	Molecular Function: GMP reductase activity (GO:0003920);; Biological Process: nucleotide metabolic process (GO:0009117);; Molecular Function: metal ion binding (GO:0046872);; Biological Process: oxidation-reduction process (GO:0055114);; Molecular Function: organic cyclic compound binding (GO:0097159);; Molecular Function: heterocyclic compound binding (GO:1901363);;	K00364|0.0|ssc:100154573|GMPR	GMP reductase 2 GN=GMPR2 OS=Bos taurus (Bovine) PE=2 SV=1	PREDICTED: GMP reductase 1 [Sus scrofa]
ENSSSCG00000001093	ACOT13	0.00082622	1.544	up	[Q]	Secondary metabolites biosynthesis, transport and catabolism	Cellular Component: mitochondrion (GO:0005739);; Molecular Function: acyl-CoA hydrolase activity (GO:0047617);; Biological Process: protein homotetramerization (GO:0051289);;	--	Acyl-coenzyme A thioesterase 13 GN=ACOT13 OS=Pongo abelii (Sumatran orangutan) PE=2 SV=1	acyl-CoA thioesterase 13 [Sus scrofa]
ENSSSCG00000001134	HIST1H2BF	0.00858407	1.89736	up	--	--	Cellular Component: nucleosome (GO:0000786);; Molecular Function: DNA binding (GO:0003677);; Cellular Component: nucleus (GO:0005634);; Biological Process: nucleosome assembly (GO:0006334);; Biological Process: defense response to bacterium (GO:0042742);; Molecular Function: protein heterodimerization activity (GO:0046982);;	K11252|7e-65|ecb:100053695|similar to histone 1, H2bn	Histone H2B type 1 OS=Pongo abelii (Sumatran orangutan) PE=2 SV=3	PREDICTED: histone H2B type 1-like isoform X1 [Mustela putorius furo]
ENSSSCG00000001252	UBD	4.54849e-09	-1.87298	down	--	--	Cellular Component: nucleus (GO:0005634);; Cellular Component: cytoplasm (GO:0005737);; Biological Process: ubiquitin-dependent protein catabolic process (GO:0006511);; Cellular Component: aggresome (GO:0016235);; Biological Process: protein ubiquitination (GO:0016567);; Biological Process: response to interferon-gamma (GO:0034341);; Biological Process: response to tumor necrosis factor (GO:00346…	K12157|5e-96|ssc:100515212|ubiquitin D-like	Ubiquitin (Precursor) GN=UBB OS=Ovis aries (Sheep) PE=2 SV=1	ubiquitin D [Sus scrofa]
ENSSSCG00000001408	AIF1	0.000213412	1.3772	up	--	--	Cellular Component: phagocytic cup (GO:0001891);; Molecular Function: calcium ion binding (GO:0005509);; Cellular Component: nucleus (GO:0005634);; Cellular Component: cytosol (GO:0005829);; Cellular Component: actin filament (GO:0005884);; Cellular Component: focal adhesion (GO:0005925);; Biological Process: phagocytosis, engulfment (GO:0006911);; Biological Process: inflammatory response (GO:00…	--	Allograft inflammatory factor 1 GN=AIF1 OS=Sus scrofa (Pig) PE=1 SV=1	allograft inflammatory factor 1 [Sus scrofa]
ENSSSCG00000001549	FKBP5	0.000522871	-1.22951	down	[O]	Posttranslational modification, protein turnover, chaperones	Biological Process: protein peptidyl-prolyl isomerization (GO:0000413);; Biological Process: system process (GO:0003008);; Molecular Function: peptidyl-prolyl cis-trans isomerase activity (GO:0003755);; Molecular Function: FK506 binding (GO:0005528);; Cellular Component: nucleus (GO:0005634);; Cellular Component: mitochondrion (GO:0005739);; Cellular Component: endoplasmic reticulum membrane (GO:…	K09571|0.0|bta:535704|FKBP5	Peptidyl-prolyl cis-trans isomerase FKBP5 GN=FKBP5 OS=Pongo abelii (Sumatran orangutan) PE=2 SV=1	PREDICTED: LOW QUALITY PROTEIN: peptidyl-prolyl cis-trans isomerase FKBP5 [Sus scrofa]
ENSSSCG00000001691	--	0.00947986	1.06294	up	--	--	Biological Process: cilium movement (GO:0003341);; Cellular Component: cytoskeleton (GO:0005856);; Biological Process: axoneme assembly (GO:0035083);; Cellular Component: axoneme (GO:0035085);;	--	Radial spoke head protein 9 homolog GN=RSPH9 OS=Bos taurus (Bovine) PE=2 SV=1	PREDICTED: radial spoke head protein 9 homolog [Sus scrofa]
ENSSSCG00000001735	RHAG	7.96373e-11	2.42414	up	[P]	Inorganic ion transport and metabolism	Cellular Component: plasma membrane (GO:0005886);; Cellular Component: integral component of plasma membrane (GO:0005887);; Biological Process: cellular ion homeostasis (GO:0006873);; Molecular Function: ammonium transmembrane transporter activity (GO:0008519);; Biological Process: carbon dioxide transport (GO:0015670);; Cellular Component: integral component of membrane (GO:0016021);; Cellular C…	K06580|0.0|ssc:100516620|ammonium transporter Rh type A-like	Ammonium transporter Rh type A GN=RHAG OS=Bos taurus (Bovine) PE=2 SV=1	PREDICTED: ammonium transporter Rh type A-like [Sus scrofa]
ENSSSCG00000001780	FAH	0.00165996	1.42527	up	[Q]	Secondary metabolites biosynthesis, transport and catabolism	Molecular Function: fumarylacetoacetase activity (GO:0004334);; Biological Process: arginine catabolic process (GO:0006527);; Biological Process: L-phenylalanine catabolic process (GO:0006559);; Biological Process: tyrosine catabolic process (GO:0006572);; Molecular Function: metal ion binding (GO:0046872);;	K01555|0.0|ssc:100152004|fumarylacetoacetase-like	Fumarylacetoacetase GN=FAH OS=Bos taurus (Bovine) PE=2 SV=1	PREDICTED: fumarylacetoacetase-like [Sus scrofa]
ENSSSCG00000001942	SLC25A21	0.0098546	2.6807	up	--	--	Cellular Component: mitochondrial inner membrane (GO:0005743);; Cellular Component: integral component of membrane (GO:0016021);; Molecular Function: transmembrane transporter activity (GO:0022857);; Biological Process: transmembrane transport (GO:0055085);;	--	Mitochondrial 2-oxodicarboxylate carrier GN=SLC25A21 OS=Bos taurus (Bovine) PE=2 SV=1	PREDICTED: mitochondrial 2-oxodicarboxylate carrier-like [Sus scrofa]
ENSSSCG00000002012	LRRC16B	0.00607953	1.09177	up	--	--	Biological Process: skeletal system development (GO:0001501);; Molecular Function: binding (GO:0005488);; Cellular Component: proteinaceous extracellular matrix (GO:0005578);; Biological Process: organ morphogenesis (GO:0009887);; Biological Process: tissue development (GO:0009888);; Biological Process: cellular component organization (GO:0016043);; Biological Process: macromolecule metabolic pro…	--	Collagen alpha-1(I) chain GN=COL1A1 OS=Mammut americanum (American mastodon) PE=1 SV=4	PREDICTED: LOW QUALITY PROTEIN: leucine-rich repeat-containing protein 16B-like [Sus scrofa]
ENSSSCG00000002039	MMP14	0.000214187	-3.10148	down	--	--	Molecular Function: sequence-specific DNA binding transcription factor activity (GO:0003700);; Molecular Function: metalloendopeptidase activity (GO:0004222);; Molecular Function: calcium ion binding (GO:0005509);; Biological Process: regulation of transcription, DNA-templated (GO:0006355);; Biological Process: proteolysis (GO:0006508);; Molecular Function: zinc ion binding (GO:0008270);; Cellula…	K07763|0.0|ssc:397471|MMP14, MT1-MMP	Matrix metalloproteinase-14 (Precursor) GN=MMP14 OS=Sus scrofa (Pig) PE=2 SV=1	matrix metalloproteinase-14 precursor [Sus scrofa]
ENSSSCG00000002135	PNP	3.42194e-05	-1.46653	down	[F]	Nucleotide transport and metabolism	Molecular Function: nucleoside binding (GO:0001882);; Molecular Function: purine nucleobase binding (GO:0002060);; Molecular Function: purine-nucleoside phosphorylase activity (GO:0004731);; Cellular Component: cytoplasm (GO:0005737);; Cellular Component: cytoskeleton (GO:0005856);; Biological Process: inosine catabolic process (GO:0006148);; Biological Process: nicotinamide riboside catabolic pr…	K03783|1e-164|ssc:100157138|PNP, NP	Purine nucleoside phosphorylase GN=PNP OS=Bos taurus (Bovine) PE=1 SV=3	PREDICTED: purine nucleoside phosphorylase [Sus scrofa]
ENSSSCG00000002277	SPTB	4.74208e-06	2.01519	up	[Z]	Cytoskeleton	Biological Process: skeletal system development (GO:0001501);; Molecular Function: actin binding (GO:0003779);; Molecular Function: structural constituent of cytoskeleton (GO:0005200);; Molecular Function: tropomyosin binding (GO:0005523);; Molecular Function: phospholipid binding (GO:0005543);; Cellular Component: cytoskeleton (GO:0005856);; Biological Process: actin filament organization (GO:00…	K06115|0.0|ssc:100154659|SPTB	Alpha-actinin-4 GN=ACTN4 OS=Pongo abelii (Sumatran orangutan) PE=2 SV=1	PREDICTED: spectrin beta chain, erythrocytic [Condylura cristata]
ENSSSCG00000002282	MAX	0.00722452	1.14861	up	--	--	Molecular Function: DNA binding (GO:0003677);; Molecular Function: sequence-specific DNA binding transcription factor activity (GO:0003700);; Biological Process: DNA metabolic process (GO:0006259);; Biological Process: regulation of transcription, DNA-templated (GO:0006355);; Biological Process: regulation of transcription from RNA polymerase II promoter (GO:0006357);; Biological Process: respons…	K04453|5e-80|mmu:17187|Max, AA960152, AI875693, bHLHd4, bHLHd5, bHLHd6, bHLHd7, bHLHd8	Protein max GN=MAX OS=Felis catus (Cat) PE=2 SV=1	Protein max [Myotis brandtii]
ENSSSCG00000002383	FOS	4.19919e-06	-1.87215	down	--	--	Molecular Function: double-stranded DNA binding (GO:0003690);; Molecular Function: sequence-specific DNA binding transcription factor activity (GO:0003700);; Cellular Component: nucleus (GO:0005634);; Cellular Component: transcription factor complex (GO:0005667);; Cellular Component: endoplasmic reticulum (GO:0005783);; Cellular Component: cytosol (GO:0005829);; Biological Process: cellular respo…	K04379|0.0|ssc:100144486|FOS, c-fos	Proto-oncogene c-Fos GN=FOS OS=Sus scrofa (Pig) PE=3 SV=2	proto-oncogene c-Fos [Sus scrofa]
ENSSSCG00000002389	VASH1	3.14948e-08	2.49052	up	--	--	Biological Process: negative regulation of endothelial cell proliferation (GO:0001937);; Cellular Component: extracellular space (GO:0005615);; Cellular Component: endoplasmic reticulum (GO:0005783);; Biological Process: response to wounding (GO:0009611);; Biological Process: negative regulation of angiogenesis (GO:0016525);; Biological Process: negative regulation of blood vessel endothelial cel…	--	--	PREDICTED: vasohibin-1 [Sus scrofa]
ENSSSCG00000002496	GLRX5	0.00430429	1.13905	up	[O]	Posttranslational modification, protein turnover, chaperones	Biological Process: regulation of the force of heart contraction (GO:0002026);; Cellular Component: nucleus (GO:0005634);; Cellular Component: cytoplasm (GO:0005737);; Cellular Component: mitochondrion (GO:0005739);; Molecular Function: electron carrier activity (GO:0009055);; Biological Process: negative regulation of cardiac muscle hypertrophy (GO:0010614);; Molecular Function: protein disulfid…	K07390|5e-85|ssc:100154744|glutaredoxin-related protein 5, mitochondrial-like	Glutaredoxin-3 GN=GLRX3 OS=Bos taurus (Bovine) PE=2 SV=1	PREDICTED: glutaredoxin-related protein 5, mitochondrial-like [Sus scrofa]
ENSSSCG00000002525	TRAF3_TV1	0.00430414	-1.26584	down	--	--	Biological Process: toll-like receptor signaling pathway (GO:0002224);; Biological Process: immune system process (GO:0002376);; Molecular Function: ubiquitin-protein transferase activity (GO:0004842);; Molecular Function: protein binding (GO:0005515);; Cellular Component: cytoplasm (GO:0005737);; Biological Process: cellular protein modification process (GO:0006464);; Biological Process: signal …	K03174|0.0|ssc:100156979|TNF receptor-associated factor 3-like	TNF receptor-associated factor 6 GN=TRAF6 OS=Bos taurus (Bovine) PE=2 SV=1	PREDICTED: TNF receptor-associated factor 3-like [Sus scrofa]
ENSSSCG00000002629	FBXO9	1.9117e-07	1.93068	up	--	--	Cellular Component: cytoplasm (GO:0005737);; Biological Process: protein ubiquitination (GO:0016567);; Cellular Component: SCF ubiquitin ligase complex (GO:0019005);; Biological Process: SCF-dependent proteasomal ubiquitin-dependent protein catabolic process (GO:0031146);; Biological Process: regulation of TOR signaling (GO:0032006);;	K10295|0.0|ssc:100152568|FBXO9	F-box only protein 9 GN=FBXO9 OS=Bos taurus (Bovine) PE=2 SV=2	F-box protein 9 [Sus scrofa]
ENSSSCG00000002648	CBFA2T3	9.40916e-05	1.57648	up	--	--	Biological Process: neural tube closure (GO:0001843);; Molecular Function: nucleic acid binding (GO:0003676);; Molecular Function: chromatin binding (GO:0003682);; Molecular Function: sequence-specific DNA binding transcription factor activity (GO:0003700);; Cellular Component: intracellular (GO:0005622);; Cellular Component: nucleus (GO:0005634);; Biological Process: transcription, DNA-templated…	--	Serine/arginine repetitive matrix protein 1 GN=SRRM1 OS=Pongo abelii (Sumatran orangutan) PE=2 SV=1	PREDICTED: protein CBFA2T3 isoform 1 [Bos taurus]
ENSSSCG00000002655	MAP1LC3B	0.000142039	1.43957	up	--	--	Biological Process: autophagic vacuole assembly (GO:0000045);; Cellular Component: Golgi membrane (GO:0000139);; Molecular Function: SNARE binding (GO:0000149);; Cellular Component: autophagic vacuole membrane (GO:0000421);; Biological Process: mitochondrion degradation (GO:0000422);; Cellular Component: cytosol (GO:0005829);; Cellular Component: microtubule (GO:0005874);; Biological Process: int…	K10435|8e-66|ssc:100462754|MAP1LC3B	Microtubule-associated proteins 1A/1B light chain 3B GN=MAP1LC3B OS=Bos taurus (Bovine) PE=1 SV=4	microtubule-associated proteins 1A/1B light chain 3B [Bos taurus]
ENSSSCG00000002666	KIAA0513	0.00296445	1.17308	up	--	--	--	--	Parotid hormone (Precursor) OS=Sus scrofa (Pig) PE=1 SV=2	PREDICTED: uncharacterized protein KIAA0513-like [Sus scrofa]
ENSSSCG00000002707	GABARAPL2	0.00418339	1.37013	up	--	--	Cellular Component: Golgi membrane (GO:0000139);; Molecular Function: SNARE binding (GO:0000149);; Cellular Component: autophagic vacuole membrane (GO:0000421);; Molecular Function: phospholipid binding (GO:0005543);; Cellular Component: endoplasmic reticulum (GO:0005783);; Cellular Component: cytosol (GO:0005829);; Biological Process: intra-Golgi vesicle-mediated transport (GO:0006891);; Biologi…	K08341|2e-62|mdo:100029139|similar to GABARAPL2 protein	Gamma-aminobutyric acid receptor-associated protein-like 2 (Precursor) GN=GABARAPL2 OS=Bos taurus (Bovine) PE=1 SV=1	PREDICTED: uncharacterized protein LOC101368575 [Odobenus rosmarus divergens]
ENSSSCG00000002780	TPPP3	6.38199e-12	2.92877	up	--	--	Biological Process: microtubule bundle formation (GO:0001578);; Cellular Component: nucleus (GO:0005634);; Cellular Component: cytoplasm (GO:0005737);; Cellular Component: microtubule (GO:0005874);; Cellular Component: plasma membrane (GO:0005886);; Cellular Component: focal adhesion (GO:0005925);; Molecular Function: microtubule binding (GO:0008017);; Molecular Function: tubulin binding (GO:0015…	--	Tubulin polymerization-promoting protein family member 3 GN=TPPP3 OS=Bos taurus (Bovine) PE=1 SV=1	PREDICTED: tubulin polymerization-promoting protein family member 3 isoform 1 [Ceratotherium simum simum]
ENSSSCG00000002819	ARL2BP	0.000983715	1.29157	up	--	--	Molecular Function: transcription coactivator activity (GO:0003713);; Cellular Component: nucleus (GO:0005634);; Cellular Component: mitochondrial intermembrane space (GO:0005758);; Cellular Component: centrosome (GO:0005813);; Cellular Component: spindle (GO:0005819);; Cellular Component: midbody (GO:0030496);; Biological Process: positive regulation of tyrosine phosphorylation of Stat3 protein …	--	ADP-ribosylation factor-like protein 2-binding protein GN=ARL2BP OS=Bos taurus (Bovine) PE=1 SV=2	PREDICTED: ADP-ribosylation factor-like protein 2-binding protein-like isoform 1 [Sus scrofa]
ENSSSCG00000002965	ACTN4	0.00585805	-1.02689	down	[Z]	Cytoskeleton	Cellular Component: stress fiber (GO:0001725);; Cellular Component: ruffle (GO:0001726);; Molecular Function: nucleoside binding (GO:0001882);; Molecular Function: integrin binding (GO:0005178);; Molecular Function: calcium ion binding (GO:0005509);; Molecular Function: tropomyosin binding (GO:0005523);; Cellular Component: nucleus (GO:0005634);; Cellular Component: plasma membrane (GO:0005886);;…	K05699|0.0|bta:522269|ACTN4	Alpha-actinin-4 GN=ACTN4 OS=Bos taurus (Bovine) PE=2 SV=1	PREDICTED: alpha-actinin-4-like isoform 2 [Sus scrofa]
ENSSSCG00000003217	JOSD2	0.000254507	1.40416	up	--	--	Molecular Function: ubiquitin-specific protease activity (GO:0004843);; Molecular Function: protein binding (GO:0005515);; Biological Process: nucleobase-containing compound metabolic process (GO:0006139);; Biological Process: NADP catabolic process (GO:0006742);; Molecular Function: omega peptidase activity (GO:0008242);; Biological Process: NAD biosynthetic process (GO:0009435);; Biological Pro…	--	Josephin-1 GN=JOSD1 OS=Pongo abelii (Sumatran orangutan) PE=2 SV=1	Josephin domain containing 2 [Sus scrofa]
ENSSSCG00000003222	SYT3	0.00345291	-1.28233	down	[R]	General function prediction only	Biological Process: angiogenesis (GO:0001525);; Biological Process: cell activation (GO:0001775);; Molecular Function: protein serine/threonine kinase activity (GO:0004674);; Molecular Function: receptor binding (GO:0005102);; Molecular Function: transporter activity (GO:0005215);; Cellular Component: endosome (GO:0005768);; Biological Process: regulation of transcription, DNA-templated (GO:00063…	--	Synaptotagmin-10 GN=SYT10 OS=Pongo abelii (Sumatran orangutan) PE=2 SV=1	PREDICTED: synaptotagmin-3 [Sus scrofa]
ENSSSCG00000003231	NKG7	2.86635e-05	-1.5304	down	--	--	Cellular Component: plasma membrane (GO:0005886);; Cellular Component: integral component of membrane (GO:0016021);;	--	Protein NKG7 GN=NKG7 OS=Bos taurus (Bovine) PE=2 SV=1	protein NKG7 [Sus scrofa]
ENSSSCG00000003278	--	0.00237565	1.41536	up	--	--	--	--	Leukocyte immunoglobulin-like receptor subfamily A member 6 (Precursor) GN=LILRA6 OS=Pan troglodytes (Chimpanzee) PE=2 SV=1	leukocyte immunoglobulin-like receptor subfamily B member 3-like isoform 2 precursor [Sus scrofa]
ENSSSCG00000003330	TNFRSF18	1.01684e-07	-2.01619	down	--	--	Cellular Component: integral component of plasma membrane (GO:0005887);; Cellular Component: external side of plasma membrane (GO:0009897);;	K05154|2e-66|bta:516256|TNFRSF18	Tumor necrosis factor receptor superfamily member 5 (Precursor) GN=CD40 OS=Canis familiaris (Dog) PE=2 SV=1	PREDICTED: tumor necrosis factor receptor superfamily member 18-like [Sus scrofa]
ENSSSCG00000003433	PLOD1	0.00588544	1.15194	up	--	--	Biological Process: response to hypoxia (GO:0001666);; Molecular Function: iron ion binding (GO:0005506);; Biological Process: nervous system development (GO:0007399);; Molecular Function: procollagen-lysine 5-dioxygenase activity (GO:0008475);; Biological Process: organ morphogenesis (GO:0009887);; Biological Process: tissue development (GO:0009888);; Molecular Function: oxidoreductase activity,…	K00473|0.0|ssc:100525583|procollagen-lysine,2-oxoglutarate 5-dioxygenase 1-like	Procollagen-lysine,2-oxoglutarate 5-dioxygenase 1 (Precursor) GN=PLOD1 OS=Bos taurus (Bovine) PE=2 SV=2	PREDICTED: procollagen-lysine,2-oxoglutarate 5-dioxygenase 1-like [Sus scrofa]
ENSSSCG00000003497	PLA2G2D	8.80186e-05	-2.12969	down	--	--	Biological Process: immune system process (GO:0002376);; Molecular Function: phospholipase A2 activity (GO:0004623);; Molecular Function: calcium ion binding (GO:0005509);; Cellular Component: extracellular region (GO:0005576);; Biological Process: phospholipid metabolic process (GO:0006644);; Biological Process: phosphate-containing compound metabolic process (GO:0006796);; Biological Process: p…	K01047|5e-92|ssc:100512662|group IID secretory phospholipase A2-like	Phospholipase A2, membrane associated (Precursor) GN=PLA2G2A OS=Bos taurus (Bovine) PE=2 SV=1	phospholipase A2, group IID precursor [Sus scrofa]
ENSSSCG00000003506	PINK1	0.000241051	1.36748	up	[RTKL]	--	Molecular Function: magnesium ion binding (GO:0000287);; Biological Process: mitochondrion degradation (GO:0000422);; Molecular Function: protein kinase activity (GO:0004672);; Molecular Function: protein serine/threonine kinase activity (GO:0004674);; Molecular Function: protein binding (GO:0005515);; Molecular Function: ATP binding (GO:0005524);; Cellular Component: extracellular region (GO:000…	K05688|0.0|ssc:100515613|serine/threonine-protein kinase PINK1, mitochondrial-like	Collagen alpha-1(I) chain GN=COL1A1 OS=Mammut americanum (American mastodon) PE=1 SV=4	serine/threonine-protein kinase PINK1, mitochondrial [Bos taurus]
ENSSSCG00000003586	EPB41	0.00173181	1.67916	up	--	--	Biological Process: cell morphogenesis involved in differentiation (GO:0000904);; Molecular Function: actin binding (GO:0003779);; Molecular Function: structural molecule activity (GO:0005198);; Molecular Function: calmodulin binding (GO:0005516);; Molecular Function: 1-phosphatidylinositol binding (GO:0005545);; Cellular Component: nucleus (GO:0005634);; Cellular Component: Golgi apparatus (GO:0…	K06107|0.0|cfa:442955|EPB41	Protein 4.1 GN=EPB41 OS=Canis familiaris (Dog) PE=2 SV=1	PREDICTED: protein 4.1 isoform 1 [Sus scrofa]
ENSSSCG00000003605	PTP4A2	3.40707e-06	2.0593	up	[T]	Signal transduction mechanisms	Molecular Function: protein tyrosine phosphatase activity (GO:0004725);; Cellular Component: cytoplasm (GO:0005737);; Cellular Component: early endosome (GO:0005769);; Cellular Component: endoplasmic reticulum (GO:0005783);; Cellular Component: spindle (GO:0005819);; Biological Process: cell cycle (GO:0007049);; Biological Process: multicellular organismal development (GO:0007275);; Molecular Fun…	K01104|9e-97|ecb:100056044|similar to protein-tyrosine phosphatase	Protein tyrosine phosphatase type IVA 1 (Precursor) GN=PTP4A1 OS=Macaca fascicularis (Crab-eating macaque) PE=1 SV=1	Protein tyrosine phosphatase type IVA 2, partial [Bos grunniens mutus]
ENSSSCG00000003714	HRH4	0.00161583	-2.01835	down	--	--	Biological Process: regulation of systemic arterial blood pressure (GO:0003073);; Molecular Function: histamine receptor activity (GO:0004969);; Molecular Function: protein binding (GO:0005515);; Biological Process: cellular aromatic compound metabolic process (GO:0006725);; Biological Process: muscle contraction (GO:0006936);; Biological Process: inflammatory response (GO:0006954);; Biological P…	K04152|0.0|ssc:397224|HRH4	Alpha-1A adrenergic receptor GN=ADRA1A OS=Bos taurus (Bovine) PE=2 SV=1	histamine H4 receptor [Sus scrofa]
ENSSSCG00000003742	--	0.000486589	1.37709	up	[S]	Function unknown	Cellular Component: nucleolus (GO:0005730);; Cellular Component: Ino80 complex (GO:0031011);; Cellular Component: MLL1 complex (GO:0071339);;	K11667|1e-106|pon:100439311|INO80 complex subunit C-like	--	PREDICTED: INO80 complex subunit C-like [Sus scrofa]
ENSSSCG00000003746	--	0.000849731	Inf	up	[J]	Translation, ribosomal structure and biogenesis	Biological Process: ribosomal small subunit assembly (GO:0000028);; Biological Process: endonucleolytic cleavage in ITS1 to separate SSU-rRNA from 5.8S rRNA and LSU-rRNA from tricistronic rRNA transcript (SSU-rRNA, 5.8S rRNA, LSU-rRNA) (GO:0000447);; Biological Process: endonucleolytic cleavage to generate mature 3'-end of SSU-rRNA from (SSU-rRNA, 5.8S rRNA, LSU-rRNA) (GO:0000461);; Molecular Fun…	K02998|1e-152|ssc:641351|RPSA, LAMR1	40S ribosomal protein SA GN=RPSA OS=Sus scrofa (Pig) PE=1 SV=3	40S ribosomal protein SA [Sus scrofa]
ENSSSCG00000003799	IL12RB2	0.000604292	-2.13986	down	--	--	Cellular Component: external side of plasma membrane (GO:0009897);; Molecular Function: interleukin-12 receptor activity (GO:0016517);; Biological Process: peptidyl-tyrosine phosphorylation (GO:0018108);; Molecular Function: protein kinase binding (GO:0019901);; Molecular Function: interleukin-12 binding (GO:0019972);; Biological Process: response to lipopolysaccharide (GO:0032496);; Biological P…	K05064|0.0|ssc:397178|IL12RB2	Interleukin-12 receptor subunit beta-2 (Precursor) GN=IL12RB2 OS=Sus scrofa (Pig) PE=2 SV=1	interleukin-12 receptor subunit beta-2 precursor [Sus scrofa]
ENSSSCG00000003824	--	5.45766e-05	-5.70254	down	[Q]	Secondary metabolites biosynthesis, transport and catabolism	Molecular Function: iron ion binding (GO:0005506);; Cellular Component: endoplasmic reticulum membrane (GO:0005789);; Molecular Function: arachidonic acid 14,15-epoxygenase activity (GO:0008404);; Molecular Function: arachidonic acid 11,12-epoxygenase activity (GO:0008405);; Molecular Function: electron carrier activity (GO:0009055);; Molecular Function: oxidoreductase activity, acting on paired …	--	Cytochrome P450 2J1 GN=CYP2J1 OS=Oryctolagus cuniculus (Rabbit) PE=1 SV=2	PREDICTED: cytochrome P450 2J2-like [Sus scrofa]
ENSSSCG00000003825	CYP2J2	0.00180534	-2.04696	down	[Q]	Secondary metabolites biosynthesis, transport and catabolism	Molecular Function: iron ion binding (GO:0005506);; Cellular Component: endoplasmic reticulum membrane (GO:0005789);; Molecular Function: arachidonic acid 14,15-epoxygenase activity (GO:0008404);; Molecular Function: arachidonic acid 11,12-epoxygenase activity (GO:0008405);; Molecular Function: electron carrier activity (GO:0009055);; Molecular Function: oxidoreductase activity, acting on paired …	K07418|0.0|ssc:100524940|cytochrome P450 2J2-like	Cytochrome P450 2J1 GN=CYP2J1 OS=Oryctolagus cuniculus (Rabbit) PE=1 SV=2	PREDICTED: cytochrome P450 2J2-like [Sus scrofa]
ENSSSCG00000003922	UROD	8.2451e-06	1.64794	up	[H]	Coenzyme transport and metabolism	Molecular Function: uroporphyrinogen decarboxylase activity (GO:0004853);; Cellular Component: nucleus (GO:0005634);; Cellular Component: cytosol (GO:0005829);; Biological Process: protoporphyrinogen IX biosynthetic process (GO:0006782);; Cellular Component: microtubule cytoskeleton (GO:0015630);;	K01599|0.0|ssc:100514239|uroporphyrinogen decarboxylase-like	Uroporphyrinogen decarboxylase GN=UROD OS=Ovis aries (Sheep) PE=1 SV=1	uroporphyrinogen decarboxylase [Sus scrofa]
ENSSSCG00000003943	MED8	0.00298841	1.1675	up	--	--	Molecular Function: RNA polymerase II transcription cofactor activity (GO:0001104);; Biological Process: regulation of transcription from RNA polymerase II promoter (GO:0006357);; Cellular Component: mediator complex (GO:0016592);;	--	--	PREDICTED: mediator of RNA polymerase II transcription subunit 8-like [Sus scrofa]
ENSSSCG00000003950	TIE-1	7.7395e-06	2.0174	up	[RTKL]	--	Biological Process: in utero embryonic development (GO:0001701);; Biological Process: positive regulation of protein phosphorylation (GO:0001934);; Biological Process: endothelial cell proliferation (GO:0001935);; Biological Process: sprouting angiogenesis (GO:0002040);; Biological Process: immune effector process (GO:0002252);; Biological Process: leukocyte differentiation (GO:0002521);; Biologi…	K05120|0.0|bta:280941|TIE1, TIE	Tyrosine-protein kinase receptor Tie-1 (Precursor) GN=TIE1 OS=Bos taurus (Bovine) PE=2 SV=1	PREDICTED: LOW QUALITY PROTEIN: tyrosine-protein kinase receptor Tie-1 [Sus scrofa]
ENSSSCG00000003974	--	0.00152223	-2.87062	down	--	--	Biological Process: skeletal system development (GO:0001501);; Biological Process: developmental process involved in reproduction (GO:0003006);; Molecular Function: transcription coactivator activity (GO:0003713);; Molecular Function: catalytic activity (GO:0003824);; Molecular Function: protein binding (GO:0005515);; Cellular Component: extracellular region (GO:0005576);; Cellular Component: nuc…	--	Cbp/p300-interacting transactivator 4 GN=CITED4 OS=Bos taurus (Bovine) PE=2 SV=1	PREDICTED: cbp/p300-interacting transactivator 4-like [Sus scrofa]
ENSSSCG00000004022	RPS6KA2	0.000292527	1.4468	up	[RTKL]	--	Molecular Function: nucleotide binding (GO:0000166);; Biological Process: mitotic cell cycle (GO:0000278);; Molecular Function: magnesium ion binding (GO:0000287);; Biological Process: oocyte maturation (GO:0001556);; Biological Process: cell activation (GO:0001775);; Biological Process: brain renin-angiotensin system (GO:0002035);; Biological Process: immune response-activating signal transducti…	K04373|0.0|aml:100483843|ribosomal protein S6 kinase alpha-2-like	Ribosomal protein S6 kinase alpha-5 GN=RPS6KA5 OS=Pongo abelii (Sumatran orangutan) PE=2 SV=1	PREDICTED: ribosomal protein S6 kinase alpha-2-like [Sus scrofa]
ENSSSCG00000004044	IGF2R	0.00766073	-1.48767	down	--	--	Biological Process: ossification (GO:0001503);; Biological Process: blood vessel development (GO:0001568);; Molecular Function: glycoprotein binding (GO:0001948);; Molecular Function: metalloendopeptidase activity (GO:0004222);; Molecular Function: transporter activity (GO:0005215);; Molecular Function: insulin-like growth factor binding (GO:0005520);; Molecular Function: mannose binding (GO:0005…	K06564|0.0|ssc:397214|IGF2R, M6P/IGF2R	Cation-independent mannose-6-phosphate receptor (Precursor) GN=IGF2R OS=Bos taurus (Bovine) PE=1 SV=2	insulin-like growth factor II receptor [Sus scrofa]
ENSSSCG00000004180	VNN3	0.00765093	2.12988	up	[R]	General function prediction only	Biological Process: immune system process (GO:0002376);; Cellular Component: extracellular space (GO:0005615);; Cellular Component: plasma membrane (GO:0005886);; Biological Process: water-soluble vitamin metabolic process (GO:0006767);; Biological Process: inflammatory response (GO:0006954);; Biological Process: pantothenate metabolic process (GO:0015939);; Molecular Function: pantetheine hydrol…	--	Pantetheinase (Precursor) GN=VNN1 OS=Canis familiaris (Dog) PE=2 SV=1	PREDICTED: vascular non-inflammatory molecule 3 [Sus scrofa]
ENSSSCG00000004202	SAMD3	0.00131358	-1.94285	down	--	--	--	--	--	PREDICTED: sterile alpha motif domain-containing protein 3 [Sus scrofa]
ENSSSCG00000004222	NCOA7	0.000550295	1.59559	up	--	--	Cellular Component: intracellular (GO:0005622);; Biological Process: cell wall macromolecule catabolic process (GO:0016998);; Molecular Function: ligand-dependent nuclear receptor transcription coactivator activity (GO:0030374);; Molecular Function: nuclear hormone receptor binding (GO:0035257);; Biological Process: positive regulation of transcription from RNA polymerase II promoter (GO:0045944)…	--	Oxidation resistance protein 1 GN=OXR1 OS=Bos taurus (Bovine) PE=2 SV=2	PREDICTED: nuclear receptor coactivator 7 isoform 1 [Sus scrofa]
ENSSSCG00000004358	--	0.00618726	-1.75937	down	[R]	General function prediction only	Molecular Function: nucleic acid binding (GO:0003676);; Molecular Function: ATP binding (GO:0005524);; Cellular Component: nucleus (GO:0005634);; Cellular Component: Golgi apparatus (GO:0005794);; Biological Process: DNA dealkylation involved in DNA repair (GO:0006307);; Biological Process: regulation of transcription, DNA-templated (GO:0006355);; Biological Process: cell proliferation (GO:000828…	K01529|0.0|ssc:100517018|activating signal cointegrator 1 complex subunit 3-like	Activating signal cointegrator 1 complex subunit 3 GN=ascc3 OS=Bos taurus (Bovine) PE=2 SV=1	PREDICTED: activating signal cointegrator 1 complex subunit 3-like [Sus scrofa]
ENSSSCG00000004385	SNX3	0.00148207	1.2291	up	[UR]	--	Cellular Component: early endosome (GO:0005769);; Biological Process: organelle organization (GO:0006996);; Biological Process: cell communication (GO:0007154);; Cellular Component: endosome membrane (GO:0010008);; Biological Process: protein transport (GO:0015031);; Molecular Function: protein phosphatase binding (GO:0019903);; Molecular Function: phosphatidylinositol-3-phosphate binding (GO:003…	--	Sorting nexin-3 GN=SNX3 OS=Pongo abelii (Sumatran orangutan) PE=2 SV=3	PREDICTED: sorting nexin-3-like [Sus scrofa]
ENSSSCG00000004387	FOXO3A	8.71728e-08	1.89378	up	[K]	Transcription	Biological Process: negative regulation of transcription from RNA polymerase II promoter (GO:0000122);; Biological Process: ovulation from ovarian follicle (GO:0001542);; Biological Process: initiation of primordial ovarian follicle growth (GO:0001544);; Biological Process: antral ovarian follicle growth (GO:0001547);; Biological Process: oocyte maturation (GO:0001556);; Biological Process: devel…	K09408|0.0|ssc:733621|FOXO3, FOXO3A	Forkhead box protein O1 GN=FOXO1 OS=Sus scrofa (Pig) PE=2 SV=1	forkhead box protein O3 [Sus scrofa]
ENSSSCG00000004506	CTIF	0.00295865	1.56821	up	--	--	Biological Process: nuclear-transcribed mRNA catabolic process, nonsense-mediated decay (GO:0000184);; Molecular Function: DNA binding (GO:0003677);; Molecular Function: RNA binding (GO:0003723);; Biological Process: regulation of translational initiation (GO:0006446);; Cellular Component: perinuclear region of cytoplasm (GO:0048471);;	K10494|0.0|ssc:100152137|ZBTB7C	MIF4G domain-containing protein GN=MIF4GD OS=Bos taurus (Bovine) PE=2 SV=1	PREDICTED: CBP80/20-dependent translation initiation factor [Sus scrofa]
ENSSSCG00000004509	LIPG	0.0079195	-3.3721	down	--	--	Molecular Function: lipoprotein lipase activity (GO:0004465);; Molecular Function: phospholipase activity (GO:0004620);; Molecular Function: triglyceride lipase activity (GO:0004806);; Cellular Component: extracellular region (GO:0005576);; Biological Process: lipid metabolic process (GO:0006629);; Biological Process: fatty acid biosynthetic process (GO:0006633);; Biological Process: phospholipid…	K01046|0.0|ssc:100155736|endothelial lipase-like	Lipoprotein lipase (Precursor) GN=LPL OS=Papio anubis (Olive baboon) PE=2 SV=1	lipase, endothelial precursor [Sus scrofa]
ENSSSCG00000004541	FECH	1.47088e-05	2.35623	up	[H]	Coenzyme transport and metabolism	Molecular Function: ferrochelatase activity (GO:0004325);; Molecular Function: iron ion binding (GO:0005506);; Cellular Component: mitochondrial inner membrane (GO:0005743);; Biological Process: heme biosynthetic process (GO:0006783);; Biological Process: cholesterol metabolic process (GO:0008203);; Biological Process: detection of UV (GO:0009589);; Biological Process: regulation of eIF2 alpha ph…	K01772|0.0|ssc:100322873|FECH	Ferrochelatase, mitochondrial (Precursor) GN=FECH OS=Bos taurus (Bovine) PE=1 SV=3	ferrochelatase, mitochondrial [Sus scrofa]
ENSSSCG00000004560	--	0.00700998	-2.27378	down	[RTKL]	--	Molecular Function: nucleotide binding (GO:0000166);; Molecular Function: protein serine/threonine kinase activity (GO:0004674);; Molecular Function: calmodulin-dependent protein kinase activity (GO:0004683);; Molecular Function: myosin light chain kinase activity (GO:0004687);; Molecular Function: calmodulin binding (GO:0005516);; Molecular Function: ATP binding (GO:0005524);; Cellular Component…	K08803|4e-50|aml:100471255|death-associated protein kinase 2-like	Serine/threonine-protein kinase DCLK2 GN=DCLK2 OS=Ailuropoda melanoleuca (Giant panda) PE=3 SV=1	death-associated protein kinase 2 [Sus scrofa]
ENSSSCG00000004570	--	8.1116e-09	2.08306	up	--	--	Biological Process: in utero embryonic development (GO:0001701);; Cellular Component: stress fiber (GO:0001725);; Cellular Component: podosome (GO:0002102);; Biological Process: positive regulation of heart rate by epinephrine (GO:0003065);; Molecular Function: actin binding (GO:0003779);; Molecular Function: structural constituent of cytoskeleton (GO:0005200);; Cellular Component: basement membr…	K10373|1e-150|bta:281544|TPM1	Tropomyosin alpha-1 chain GN=TPM1 OS=Bos taurus (Bovine) PE=2 SV=1	tropomyosin alpha-1 chain [Bos taurus]
ENSSSCG00000004576	RORA	0.0086008	-1.60907	down	--	--	Biological Process: blood vessel development (GO:0001568);; Biological Process: negative regulation of cytokine production (GO:0001818);; Biological Process: positive regulation of cytokine production (GO:0001819);; Biological Process: placenta development (GO:0001890);; Molecular Function: retinoic acid binding (GO:0001972);; Biological Process: myeloid leukocyte differentiation (GO:0002573);; B…	K08533|1e-150|dre:567943|rorb, nr1f2, rzrb, sb:eu943	Nuclear receptor ROR-gamma GN=RORC OS=Pongo abelii (Sumatran orangutan) PE=2 SV=1	PREDICTED: RAR-related orphan receptor B [Oryctolagus cuniculus]
ENSSSCG00000004714	EPB42	1.59396e-05	1.71709	up	--	--	Molecular Function: protein-glutamine gamma-glutamyltransferase activity (GO:0003810);; Cellular Component: cytoplasm (GO:0005737);; Cellular Component: cytoskeleton (GO:0005856);; Cellular Component: plasma membrane (GO:0005886);; Biological Process: regulation of cell shape (GO:0008360);; Biological Process: peptide cross-linking (GO:0018149);; Biological Process: hemoglobin metabolic process (…	--	Erythrocyte membrane protein band 4.2 GN=EPB42 OS=Bos taurus (Bovine) PE=2 SV=3	PREDICTED: erythrocyte membrane protein band 4.2-like [Sus scrofa]
ENSSSCG00000004814	LRRC28	0.00210476	1.44808	up	--	--	--	--	Leucine-rich repeat-containing protein 28 GN=LRRC28 OS=Bos taurus (Bovine) PE=2 SV=1	PREDICTED: leucine-rich repeat-containing protein 28-like [Sus scrofa]
ENSSSCG00000004830	ATP10A	8.0287e-05	-1.9935	down	[P]	Inorganic ion transport and metabolism	Molecular Function: magnesium ion binding (GO:0000287);; Molecular Function: phospholipid-translocating ATPase activity (GO:0004012);; Molecular Function: ATP binding (GO:0005524);; Cellular Component: endoplasmic reticulum (GO:0005783);; Biological Process: cation transport (GO:0006812);; Cellular Component: endomembrane system (GO:0012505);; Biological Process: phospholipid transport (GO:001591…	K01530|0.0|cfa:488691|ATP10A	Probable phospholipid-transporting ATPase VD (Fragment) GN=ATP10D OS=Macaca fascicularis (Crab-eating macaque) PE=2 SV=1	PREDICTED: probable phospholipid-transporting ATPase VA [Orcinus orca]
ENSSSCG00000004875	CYB5A	3.04837e-12	2.58783	up	[CI]	--	Cellular Component: mitochondrion (GO:0005739);; Cellular Component: mitochondrial envelope (GO:0005740);; Cellular Component: endoplasmic reticulum membrane (GO:0005789);; Cellular Component: integral component of membrane (GO:0016021);; Molecular Function: oxidoreductase activity (GO:0016491);; Molecular Function: enzyme binding (GO:0019899);; Molecular Function: heme binding (GO:0020037);; Bio…	--	Cytochrome b5 GN=CYB5A OS=Sus scrofa (Pig) PE=1 SV=3	cytochrome b5 [Sus scrofa]
ENSSSCG00000004938	DENND4A	0.00864658	1.35375	up	--	--	Molecular Function: Rab guanyl-nucleotide exchange factor activity (GO:0017112);;	--	--	PREDICTED: LOW QUALITY PROTEIN: C-myc promoter-binding protein [Sus scrofa]
ENSSSCG00000004969	KIF23	0.00174408	-2.08925	down	--	--	Molecular Function: microtubule motor activity (GO:0003777);; Molecular Function: binding (GO:0005488);; Molecular Function: ATP binding (GO:0005524);; Cellular Component: nucleus (GO:0005634);; Cellular Component: chromosome (GO:0005694);; Cellular Component: cytoplasm (GO:0005737);; Cellular Component: centrosome (GO:0005813);; Cellular Component: kinesin complex (GO:0005871);; Cellular Compone…	K10402|0.0|ssc:100522116|kinesin-like protein KIF23-like	Kinesin-like protein KIF20A GN=KIF20A OS=Bos taurus (Bovine) PE=2 SV=1	kinesin-like protein KIF23 [Bos taurus]
ENSSSCG00000005022	NIN	0.00110415	1.3273	up	--	--	Biological Process: system process (GO:0003008);; Molecular Function: calcium ion binding (GO:0005509);; Molecular Function: protein binding (GO:0005515);; Biological Process: cellular component movement (GO:0006928);; Biological Process: signal transduction (GO:0007165);; Biological Process: nervous system development (GO:0007399);; Biological Process: heart development (GO:0007507);; Biological…	--	Trichohyalin GN=TCHH OS=Ovis aries (Sheep) PE=2 SV=2	PREDICTED: ninein isoform 1 [Sus scrofa]
ENSSSCG00000005095	PKC	0.000829263	-1.32786	down	[RTKL]	--	Molecular Function: nucleotide binding (GO:0000166);; Biological Process: mitotic cell cycle (GO:0000278);; Biological Process: regulation of cytokine production (GO:0001817);; Biological Process: myeloid leukocyte activation (GO:0002274);; Biological Process: leukocyte activation involved in immune response (GO:0002366);; Molecular Function: chromatin binding (GO:0003682);; Molecular Function: a…	K06068|0.0|ssc:100152637|PKC	Protein kinase C epsilon type GN=PRKCE OS=Oryctolagus cuniculus (Rabbit) PE=2 SV=1	PREDICTED: protein kinase C eta type isoform 1 [Sus scrofa]
ENSSSCG00000005249	FAM189A2	0.00296286	2.07296	up	--	--	Cellular Component: integral component of membrane (GO:0016021);;	--	--	PREDICTED: protein FAM189A2 [Ceratotherium simum simum]
ENSSSCG00000005371	HEMGN	0.0032149	1.18997	up	--	--	Cellular Component: nucleus (GO:0005634);; Biological Process: cellular process (GO:0009987);; Biological Process: developmental process (GO:0032502);; Biological Process: single-organism process (GO:0044699);;	--	Hemogen GN=HEMGN OS=Bos taurus (Bovine) PE=2 SV=1	PREDICTED: hemogen-like isoform 2 [Sus scrofa]
ENSSSCG00000005668	SH3GLB2	0.00776752	1.06618	up	--	--	Cellular Component: nucleus (GO:0005634);; Cellular Component: cytoplasm (GO:0005737);; Cellular Component: mitochondrion (GO:0005739);; Cellular Component: Golgi apparatus (GO:0005794);; Biological Process: transport (GO:0006810);; Molecular Function: lipid binding (GO:0008289);; Biological Process: phospholipid biosynthetic process (GO:0008654);; Cellular Component: organelle membrane (GO:00310…	K11248|0.0|ssc:100156344|endophilin-B2-like	Endophilin-B2 GN=SH3GLB2 OS=Bos taurus (Bovine) PE=2 SV=1	PREDICTED: endophilin-B2 isoform X8 [Mustela putorius furo]
ENSSSCG00000005838	TRAF2	0.00175203	-1.12747	down	[J]	Translation, ribosomal structure and biogenesis	Biological Process: skeletal system development (GO:0001501);; Biological Process: regulation of immune system process (GO:0002682);; Biological Process: positive regulation of T cell cytokine production (GO:0002726);; Molecular Function: ubiquitin-protein transferase activity (GO:0004842);; Molecular Function: tumor necrosis factor receptor binding (GO:0005164);; Molecular Function: CD40 recepto…	K03173|0.0|ecb:100068006|TANK, TRAF2	TNF receptor-associated factor 6 GN=TRAF6 OS=Bos taurus (Bovine) PE=2 SV=1	PREDICTED: TNF receptor-associated factor 2 [Sus scrofa]
ENSSSCG00000005844	NRARP	0.00209949	-1.35787	down	[R]	General function prediction only	Biological Process: negative regulation of transcription from RNA polymerase II promoter (GO:0000122);; Biological Process: patterning of blood vessels (GO:0001569);; Biological Process: positive regulation of endothelial cell proliferation (GO:0001938);; Biological Process: blood vessel endothelial cell proliferation involved in sprouting angiogenesis (GO:0002043);; Molecular Function: binding (…	--	Protein fem-1 homolog C GN=FEM1C OS=Bos taurus (Bovine) PE=2 SV=1	PREDICTED: notch-regulated ankyrin repeat-containing protein-like [Sus scrofa]
ENSSSCG00000006140	CA2	7.43864e-06	2.29278	up	[P]	Inorganic ion transport and metabolism	Biological Process: morphogenesis of an epithelium (GO:0002009);; Molecular Function: carbonate dehydratase activity (GO:0004089);; Cellular Component: cytosol (GO:0005829);; Cellular Component: plasma membrane (GO:0005886);; Biological Process: one-carbon metabolic process (GO:0006730);; Molecular Function: zinc ion binding (GO:0008270);; Biological Process: carbon dioxide transport (GO:0015670)…	K01672|1e-156|ssc:100154873|CA2	Carbonic anhydrase 2 GN=CA2 OS=Oryctolagus cuniculus (Rabbit) PE=1 SV=3	PREDICTED: carbonic anhydrase 2 [Sus scrofa]
ENSSSCG00000006142	CA1	0.000813189	1.26822	up	[P]	Inorganic ion transport and metabolism	Molecular Function: carbonate dehydratase activity (GO:0004089);; Cellular Component: Golgi apparatus (GO:0005794);; Cellular Component: plasma membrane (GO:0005886);; Biological Process: one-carbon metabolic process (GO:0006730);; Molecular Function: zinc ion binding (GO:0008270);; Biological Process: angiotensin-activated signaling pathway (GO:0038166);; Biological Process: regulation of anion …	K01672|1e-153|ssc:100153915|CA1	Carbonic anhydrase 1 GN=CA1 OS=Bos taurus (Bovine) PE=2 SV=3	PREDICTED: carbonic anhydrase 1 [Sus scrofa]
ENSSSCG00000006308	CREG1	0.000734477	1.3731	up	--	--	Cellular Component: transcription factor complex (GO:0005667);; Biological Process: regulation of transcription, DNA-templated (GO:0006355);; Molecular Function: transcription factor binding (GO:0008134);; Molecular Function: FMN binding (GO:0010181);; Molecular Function: oxidoreductase activity (GO:0016491);; Biological Process: oxidation-reduction process (GO:0055114);;	--	--	PREDICTED: protein CREG1-like isoform 1 [Sus scrofa]
ENSSSCG00000006331	PBX1	0.00547136	1.84315	up	--	--	Molecular Function: RNA polymerase II core promoter proximal region sequence-specific DNA binding transcription factor activity involved in positive regulation of transcription (GO:0001077);; Biological Process: branching involved in ureteric bud morphogenesis (GO:0001658);; Biological Process: embryonic epithelial tube formation (GO:0001838);; Biological Process: regionalization (GO:0003002);; B…	K09355|0.0|tgu:100231384|similar to pre-B-cell leukemia homeobox 1	Homeobox protein PKNOX2 GN=PKNOX2 OS=Pongo abelii (Sumatran orangutan) PE=2 SV=1	PREDICTED: pre-B-cell leukemia transcription factor 1 isoform X3 [Ochotona princeps]
ENSSSCG00000006350	CD32	0.000713855	1.75646	up	--	--	Cellular Component: membrane (GO:0016020);;	K12560|1e-169|ssc:613131|FCGR2B, CD32	Low affinity immunoglobulin gamma Fc region receptor II (Precursor) GN=FCGR2 OS=Bos taurus (Bovine) PE=2 SV=1	Fc gamma receptor II b low affinity receptor CD32 transcript variant 4 [Sus scrofa]
ENSSSCG00000006369	F11R	0.00731917	1.32747	up	--	--	Molecular Function: protein binding (GO:0005515);; Cellular Component: plasma membrane (GO:0005886);; Cellular Component: tight junction (GO:0005923);; Biological Process: cell adhesion (GO:0007155);; Cellular Component: integral component of membrane (GO:0016021);; Biological Process: cellular component organization (GO:0016043);; Biological Process: modulation by virus of host morphology or phy…	K06089|1e-170|ssc:100127138|F11R	Junctional adhesion molecule A (Precursor) GN=F11R OS=Bos taurus (Bovine) PE=2 SV=1	junctional adhesion molecule A precursor [Sus scrofa]
ENSSSCG00000006378	SLAMF7	0.000333477	-1.31355	down	--	--	Molecular Function: receptor activity (GO:0004872);; Cellular Component: plasma membrane (GO:0005886);; Cellular Component: integral component of membrane (GO:0016021);; Biological Process: regulation of natural killer cell activation (GO:0032814);;	K06733|0.0|ssc:100154053|SLAM family member 7-like	Signaling lymphocytic activation molecule (Precursor) GN=SLAMF1 OS=Canis familiaris (Dog) PE=1 SV=1	PREDICTED: SLAM family member 7-like [Sus scrofa]
ENSSSCG00000006431	--	0.00222425	5.21073	up	--	--	Biological Process: lymphocyte homeostasis (GO:0002260);; Molecular Function: calcium ion binding (GO:0005509);; Molecular Function: tropomyosin binding (GO:0005523);; Biological Process: porphyrin-containing compound biosynthetic process (GO:0006779);; Biological Process: plasma membrane organization (GO:0007009);; Cellular Component: spectrin (GO:0008091);; Biological Process: regulation of cel…	K06114|1e-122|ssc:100152068|SPTA1	Alpha-actinin-4 GN=ACTN4 OS=Pongo abelii (Sumatran orangutan) PE=2 SV=1	PREDICTED: spectrin alpha chain, erythrocyte [Sus scrofa]
ENSSSCG00000006452	CD1D	0.0011304	1.25528	up	--	--	Biological Process: positive regulation of immune system process (GO:0002684);; Molecular Function: protein binding (GO:0005515);; Cellular Component: lysosomal membrane (GO:0005765);; Cellular Component: plasma membrane (GO:0005886);; Cellular Component: cell surface (GO:0009986);; Cellular Component: endosome membrane (GO:0010008);; Cellular Component: integral component of membrane (GO:0016021…	K06448|0.0|ssc:100124526|CD1D	Antigen-presenting glycoprotein CD1d (Precursor) GN=CD1D OS=Ovis aries (Sheep) PE=2 SV=1	antigen-presenting glycoprotein CD1d [Sus scrofa]
ENSSSCG00000006496	LMNA	0.00115365	1.26096	up	--	--	Molecular Function: structural molecule activity (GO:0005198);; Molecular Function: protein binding (GO:0005515);; Cellular Component: nuclear inner membrane (GO:0005637);; Cellular Component: lamin filament (GO:0005638);; Biological Process: nuclear envelope organization (GO:0006998);; Biological Process: muscle organ development (GO:0007517);; Biological Process: regulation of cell migration (G…	K12641|0.0|ssc:100126859|LMNA	Lamin-A/C (Precursor) GN=LMNA OS=Sus scrofa (Pig) PE=3 SV=1	prelamin-A/C [Sus scrofa]
ENSSSCG00000006625	RFX5	0.00247911	-1.22938	down	--	--	Biological Process: negative regulation of transcription from RNA polymerase II promoter (GO:0000122);; Molecular Function: DNA binding (GO:0003677);; Biological Process: regulation of transcription, DNA-templated (GO:0006355);; Biological Process: cellular component movement (GO:0006928);; Biological Process: cell differentiation (GO:0030154);; Biological Process: endocrine pancreas development …	K08061|0.0|ssc:100517711|RFX5	Transcription factor RFX3 GN=RFX3 OS=Macaca fascicularis (Crab-eating macaque) PE=2 SV=1	PREDICTED: DNA-binding protein RFX5 [Sus scrofa]
ENSSSCG00000006642	FAM63A	0.00136021	1.31359	up	--	--	--	--	Protein FAM63A GN=FAM63A OS=Bos taurus (Bovine) PE=2 SV=1	PREDICTED: protein FAM63A [Sus scrofa]
ENSSSCG00000006729	FAM46C	7.11031e-05	2.19647	up	--	--	Molecular Function: binding (GO:0005488);; Cellular Component: extracellular region (GO:0005576);; Biological Process: anatomical structure morphogenesis (GO:0009653);; Cellular Component: cell part (GO:0044464);; Biological Process: single-organism developmental process (GO:0044767);; Biological Process: organ development (GO:0048513);; Biological Process: regulation of cellular process (GO:0050…	--	Protein FAM46C GN=FAM46C OS=Macaca fascicularis (Crab-eating macaque) PE=2 SV=1	PREDICTED: protein FAM46C-like [Sus scrofa]
ENSSSCG00000006760	HIPK1	3.08679e-05	1.58594	up	[RTKL]	--	Molecular Function: protein serine/threonine kinase activity (GO:0004674);; Molecular Function: binding (GO:0005488);; Molecular Function: ATP binding (GO:0005524);; Cellular Component: chromosome (GO:0005694);; Cellular Component: cytoplasm (GO:0005737);; Biological Process: protein phosphorylation (GO:0006468);; Biological Process: response to stress (GO:0006950);; Biological Process: smoothene…	K08826|0.0|ecb:100059354|similar to homeodomain-interacting protein kinase-1	Homeodomain-interacting protein kinase 4 GN=HIPK4 OS=Macaca fascicularis (Crab-eating macaque) PE=2 SV=1	PREDICTED: homeodomain-interacting protein kinase 1 isoform 1 [Orcinus orca]
ENSSSCG00000006774	PPM1J	3.56503e-05	1.64578	up	--	--	Molecular Function: protein serine/threonine phosphatase activity (GO:0004722);; Biological Process: protein dephosphorylation (GO:0006470);;	--	--	Protein phosphatase 1J [Bos grunniens mutus]
ENSSSCG00000006804	--	1.55249e-11	6.63815	up	--	--	Molecular Function: aspartic-type endopeptidase activity (GO:0004190);; Cellular Component: extracellular region (GO:0005576);; Biological Process: proteolysis (GO:0006508);; Biological Process: digestion (GO:0007586);;	K01378|1e-178|ssc:396864|CYM	Chymosin (Precursor) GN=CYM OS=Callithrix jacchus (White-tufted-ear marmoset) PE=1 SV=1	preprochymosin, partial [Sus scrofa]
ENSSSCG00000006815	--	1.54879e-09	-2.73605	down	--	--	Biological Process: positive regulation of cell-matrix adhesion (GO:0001954);; Biological Process: osteoclast proliferation (GO:0002158);; Biological Process: developmental process involved in reproduction (GO:0003006);; Molecular Function: cytokine activity (GO:0005125);; Molecular Function: macrophage colony-stimulating factor receptor binding (GO:0005157);; Cellular Component: extracellular sp…	K05453|1e-169|bta:281094|CSF1	--	PREDICTED: macrophage colony-stimulating factor 1, partial [Sus scrofa]
ENSSSCG00000006831	SORT1	0.00108154	1.49467	up	--	--	Cellular Component: early endosome (GO:0005769);; Cellular Component: plasma membrane (GO:0005886);; Cellular Component: coated pit (GO:0005905);; Biological Process: Golgi to endosome transport (GO:0006895);; Biological Process: endocytosis (GO:0006897);; Biological Process: neuropeptide signaling pathway (GO:0007218);; Biological Process: endosome to lysosome transport (GO:0008333);; Cellular C…	K12388|0.0|ssc:100517527|sortilin-like	Sortilin-related receptor (Precursor) GN=SORL1 OS=Oryctolagus cuniculus (Rabbit) PE=2 SV=1	PREDICTED: sortilin [Sus scrofa]
ENSSSCG00000006897	--	0.00993473	1.43082	up	--	--	Molecular Function: protein binding (GO:0005515);; Biological Process: muscle contraction (GO:0006936);; Biological Process: cytoskeleton organization (GO:0007010);; Cellular Component: actin cytoskeleton (GO:0015629);; Biological Process: actin filament-based process (GO:0030029);; Biological Process: cellular component morphogenesis (GO:0032989);; Cellular Component: membrane-bounded organelle …	--	Myosin-13 GN=MYH13 OS=Canis familiaris (Dog) PE=3 SV=1	PREDICTED: coiled-coil domain-containing protein 18 [Bos taurus]
ENSSSCG00000006902	GFI1	6.54333e-15	-2.80177	down	[R]	General function prediction only	Biological Process: negative regulation of transcription from RNA polymerase II promoter (GO:0000122);; Biological Process: regulation of immune system process (GO:0002682);; Molecular Function: DNA binding (GO:0003677);; Biological Process: regulation of transcription, DNA-templated (GO:0006355);; Biological Process: mechanosensory behavior (GO:0007638);; Molecular Function: zinc ion binding (GO…	K09223|0.0|ssc:100153542|zinc finger protein Gfi-1-like	Zinc finger protein Gfi-1 GN=GFI1 OS=Canis familiaris (Dog) PE=2 SV=1	PREDICTED: zinc finger protein Gfi-1 [Tursiops truncatus]
ENSSSCG00000006919	GBP4	3.51811e-05	-1.42469	down	[L]	Replication, recombination and repair	Molecular Function: nucleotide binding (GO:0000166);; Molecular Function: GTPase activity (GO:0003924);; Molecular Function: GTP binding (GO:0005525);; Cellular Component: cytoplasm (GO:0005737);; Biological Process: GTP catabolic process (GO:0006184);;	--	Guanylate-binding protein 6 GN=GBP6 OS=Pongo abelii (Sumatran orangutan) PE=2 SV=1	PREDICTED: guanylate-binding protein 4 [Sus scrofa]
ENSSSCG00000006941	DDAH1	2.60321e-05	1.64824	up	[E]	Amino acid transport and metabolism	Biological Process: citrulline metabolic process (GO:0000052);; Biological Process: regulation of systemic arterial blood pressure (GO:0003073);; Cellular Component: mitochondrion (GO:0005739);; Molecular Function: zinc ion binding (GO:0008270);; Molecular Function: dimethylargininase activity (GO:0016403);; Biological Process: protein nitrosylation (GO:0017014);; Biological Process: positive reg…	K01482|1e-96|ssc:100153814|DDAH1	N(G),N(G)-dimethylarginine dimethylaminohydrolase 1 GN=DDAH1 OS=Bos taurus (Bovine) PE=1 SV=3	PREDICTED: LOW QUALITY PROTEIN: N(G),N(G)-dimethylarginine dimethylaminohydrolase 1 [Sus scrofa]
ENSSSCG00000007007	IDO1	1.60756e-07	-3.32988	down	--	--	Biological Process: cytokine production involved in inflammatory response (GO:0002534);; Biological Process: positive regulation of T cell tolerance induction (GO:0002666);; Biological Process: positive regulation of chronic inflammatory response (GO:0002678);; Biological Process: positive regulation of type 2 immune response (GO:0002830);; Molecular Function: tryptophan 2,3-dioxygenase activity …	K00463|0.0|ssc:100519877|indoleamine 2,3-dioxygenase 1-like	--	indoleamine 2,3-dioxygenase 1 [Sus scrofa]
ENSSSCG00000007116	CD93	0.000953918	1.27954	up	--	--	Molecular Function: complement component C1q binding (GO:0001849);; Molecular Function: signal transducer activity (GO:0004871);; Molecular Function: calcium ion binding (GO:0005509);; Molecular Function: protein binding (GO:0005515);; Cellular Component: plasma membrane (GO:0005886);; Biological Process: cell surface receptor signaling pathway (GO:0007166);; Biological Process: tissue developmen…	K06702|0.0|ssc:100155660|CD93	Thrombomodulin (Precursor) GN=THBD OS=Saimiri sciureus (Common squirrel monkey) PE=3 SV=1	PREDICTED: complement component C1q receptor [Sus scrofa]
ENSSSCG00000007131	--	0.00130771	-1.16696	down	--	--	Molecular Function: cysteine-type endopeptidase inhibitor activity (GO:0004869);; Biological Process: negative regulation of peptidase activity (GO:0010466);; Biological Process: single-multicellular organism process (GO:0044707);; Biological Process: negative regulation of biological process (GO:0048519);;	K13903|2e-82|ssc:100152012|cystatin-F-like	Cystatin-C (Precursor) GN=CST3 OS=Bos taurus (Bovine) PE=1 SV=2	cystatin-F precursor [Sus scrofa]
ENSSSCG00000007140	SMOX	1.08172e-06	1.80217	up	--	--	Cellular Component: cytoplasm (GO:0005737);; Molecular Function: oxidoreductase activity, acting on the CH-NH group of donors, oxygen as acceptor (GO:0016647);; Biological Process: cellular metabolic process (GO:0044237);; Biological Process: spermine catabolic process (GO:0046208);; Molecular Function: polyamine oxidase activity (GO:0046592);; Biological Process: oxidation-reduction process (GO:…	K12259|0.0|ssc:100152781|SMOX	Peroxisomal N(1)-acetyl-spermine/spermidine oxidase (Precursor) GN=PAOX OS=Bos taurus (Bovine) PE=1 SV=3	spermine oxidase [Sus scrofa]
ENSSSCG00000007181	--	8.92067e-15	2.75823	up	--	--	Cellular Component: integral component of membrane (GO:0016021);; Molecular Function: SH3 domain binding (GO:0017124);;	--	Tyrosine-protein phosphatase non-receptor type substrate 1 (Precursor) GN=SIRPA OS=Bos taurus (Bovine) PE=2 SV=1	PREDICTED: tyrosine-protein phosphatase non-receptor type substrate 1-like, partial [Sus scrofa]
ENSSSCG00000007229	BCL-XL	6.31587e-09	2.10077	up	--	--	Biological Process: cytokinesis (GO:0000910);; Biological Process: ovarian follicle development (GO:0001541);; Biological Process: eye development (GO:0001654);; Biological Process: in utero embryonic development (GO:0001701);; Cellular Component: centrosome (GO:0005813);; Cellular Component: cytosol (GO:0005829);; Biological Process: protein phosphorylation (GO:0006468);; Biological Process: cel…	K04570|1e-105|ssc:397536|BCL2L1	Bcl-2-like protein 1 GN=BCL2L1 OS=Sus scrofa (Pig) PE=2 SV=1	anti-apoptotic regulator Bcl-xL [Sus scrofa]
ENSSSCG00000007261	BPIFB1	1.69174e-06	#NAME?	down	--	--	Cellular Component: extracellular region (GO:0005576);; Cellular Component: extracellular space (GO:0005615);; Molecular Function: lipid binding (GO:0008289);;	--	BPI fold-containing family B member 1 (Precursor) GN=BPIFB1 OS=Bos taurus (Bovine) PE=2 SV=1	BPI fold-containing family B member 1 precursor [Sus scrofa]
ENSSSCG00000007356	PLCG1	1.73507e-08	-1.85437	down	--	--	Biological Process: in utero embryonic development (GO:0001701);; Cellular Component: ruffle (GO:0001726);; Biological Process: cell activation (GO:0001775);; Molecular Function: phosphatidylinositol phospholipase C activity (GO:0004435);; Molecular Function: signal transducer activity (GO:0004871);; Molecular Function: neurotrophin TRKA receptor binding (GO:0005168);; Molecular Function: calcium…	K05859|0.0|ssc:100152497|1-phosphatidylinositol-4,5-bisphosphate phosphodiesterase gamma-1-like	1-phosphatidylinositol 4,5-bisphosphate phosphodiesterase gamma-1 GN=PLCG1 OS=Bos taurus (Bovine) PE=1 SV=1	PREDICTED: 1-phosphatidylinositol-4,5-bisphosphate phosphodiesterase gamma-1-like [Sus scrofa]
ENSSSCG00000007410	CH242-15E11.1	6.32161e-09	2.06353	up	--	--	Molecular Function: serine-type endopeptidase inhibitor activity (GO:0004867);; Cellular Component: extracellular region (GO:0005576);; Cellular Component: cytoplasm (GO:0005737);; Biological Process: response to stress (GO:0006950);; Biological Process: cell surface receptor signaling pathway (GO:0007166);; Biological Process: behavior (GO:0007610);; Biological Process: gene expression (GO:00104…	--	Uterine plasmin/trypsin inhibitor (Precursor) OS=Sus scrofa (Pig) PE=1 SV=1	pancreatic trypsin inhibitor precursor [Sus scrofa]
ENSSSCG00000007470	FAM65C	0.00570182	1.60147	up	--	--	Biological Process: anatomical structure morphogenesis (GO:0009653);; Cellular Component: extracellular region part (GO:0044421);; Biological Process: single-organism cellular process (GO:0044763);; Biological Process: single-organism developmental process (GO:0044767);; Biological Process: organ development (GO:0048513);; Biological Process: regulation of biological process (GO:0050789);; Biolog…	--	Protein FAM65B GN=FAM65B OS=Bos taurus (Bovine) PE=2 SV=1	PREDICTED: protein FAM65C-like [Sus scrofa]
ENSSSCG00000007524	ATP5E	0.00426338	1.77924	up	--	--	Cellular Component: mitochondrial proton-transporting ATP synthase complex, catalytic core F(1) (GO:0000275);; Biological Process: ATP synthesis coupled proton transport (GO:0015986);; Molecular Function: proton-transporting ATP synthase activity, rotational mechanism (GO:0046933);; Molecular Function: proton-transporting ATPase activity, rotational mechanism (GO:0046961);;	K02135|1e-21|ssc:100134963|ATP5E	ATP synthase subunit epsilon, mitochondrial GN=ATP5E OS=Bos taurus (Bovine) PE=1 SV=4	ATP synthase subunit epsilon, mitochondrial [Sus scrofa]
ENSSSCG00000007551	GPR146	0.00826665	1.33324	up	--	--	Molecular Function: G-protein coupled receptor activity (GO:0004930);; Biological Process: G-protein coupled receptor signaling pathway (GO:0007186);; Cellular Component: integral component of membrane (GO:0016021);; Biological Process: single-organism developmental process (GO:0044767);; Biological Process: organ development (GO:0048513);;	K08431|1e-140|ssc:100523055|probable G-protein coupled receptor 146-like	Parotid hormone (Precursor) OS=Sus scrofa (Pig) PE=1 SV=2	PREDICTED: probable G-protein coupled receptor 146-like, partial [Sus scrofa]
ENSSSCG00000007596	--	0.000145907	#NAME?	down	--	--	Molecular Function: calcium ion binding (GO:0005509);; Molecular Function: troponin T binding (GO:0031014);; Cellular Component: cell part (GO:0044464);;	--	Parvalbumin alpha GN=PVALB OS=Macaca fuscata fuscata (Japanese macaque) PE=1 SV=2	PREDICTED: oncomodulin-like [Sus scrofa]
ENSSSCG00000007600	BHLHA15	0.00247975	-1.58331	down	[J]	Translation, ribosomal structure and biogenesis	Biological Process: skeletal system development (GO:0001501);; Biological Process: heart morphogenesis (GO:0003007);; Molecular Function: DNA binding (GO:0003677);; Molecular Function: protein binding (GO:0005515);; Cellular Component: extracellular region (GO:0005576);; Cellular Component: nucleus (GO:0005634);; Biological Process: regulation of transcription, DNA-templated (GO:0006355);; Biolog…	K08040|6e-82|cfa:489869|BHLHA15, BHLHB8	Protein atonal homolog 1 GN=ATOH1 OS=Pan troglodytes (Chimpanzee) PE=2 SV=1	PREDICTED: class A basic helix-loop-helix protein 15-like [Sus scrofa]
ENSSSCG00000007758	PYCARD	5.52879e-05	1.48694	up	--	--	Biological Process: activation of innate immune response (GO:0002218);; Biological Process: positive regulation of defense response to virus by host (GO:0002230);; Biological Process: myeloid dendritic cell activation involved in immune response (GO:0002277);; Biological Process: positive regulation of antigen processing and presentation of peptide antigen via MHC class II (GO:0002588);; Biologic…	K12799|1e-107|ssc:100522011|apoptosis-associated speck-like protein containing a CARD-like	Apoptosis-associated speck-like protein containing a CARD GN=PYCARD OS=Bos taurus (Bovine) PE=2 SV=1	PREDICTED: apoptosis-associated speck-like protein containing a CARD-like isoform 1 [Sus scrofa]
ENSSSCG00000007986	NME4	0.000821552	1.28249	up	[F]	Nucleotide transport and metabolism	Cellular Component: ruffle (GO:0001726);; Molecular Function: nucleoside diphosphate kinase activity (GO:0004550);; Molecular Function: protein histidine kinase activity (GO:0004673);; Molecular Function: ATP binding (GO:0005524);; Cellular Component: cytoplasm (GO:0005737);; Cellular Component: mitochondrion (GO:0005739);; Cellular Component: plasma membrane (GO:0005886);; Cellular Component: fo…	K00940|1e-106|ssc:100233195|NME4	Nucleoside diphosphate kinase B GN=NME2 OS=Canis familiaris (Dog) PE=2 SV=1	nucleoside diphosphate kinase, mitochondrial [Sus scrofa]
ENSSSCG00000008012	HAGH	0.00608355	1.10631	up	--	--	Molecular Function: hydroxyacylglutathione hydrolase activity (GO:0004416);; Cellular Component: mitochondrial matrix (GO:0005759);; Biological Process: glutathione biosynthetic process (GO:0006750);; Molecular Function: zinc ion binding (GO:0008270);;	--	Hydroxyacylglutathione hydrolase, mitochondrial (Precursor) GN=HAGH OS=Bos taurus (Bovine) PE=2 SV=3	PREDICTED: hydroxyacylglutathione hydrolase, mitochondrial-like [Sus scrofa]
ENSSSCG00000008088	IL1B	2.89368e-06	-1.7407	down	--	--	Biological Process: activation of MAPK activity (GO:0000187);; Molecular Function: cytokine activity (GO:0005125);; Molecular Function: interleukin-1 receptor binding (GO:0005149);; Cellular Component: extracellular space (GO:0005615);; Biological Process: immune response (GO:0006955);; Molecular Function: growth factor activity (GO:0008083);; Biological Process: negative regulation of cell proli…	K04519|1e-154|ssc:397122|IL1B	Interleukin-1 beta (Precursor) GN=IL1B OS=Sus scrofa (Pig) PE=2 SV=1	interleukin-1 beta precursor [Sus scrofa]
ENSSSCG00000008090	IL1A	0.00375381	-3.32519	down	--	--	Biological Process: fever generation (GO:0001660);; Molecular Function: cytokine activity (GO:0005125);; Molecular Function: interleukin-1 receptor binding (GO:0005149);; Molecular Function: copper ion binding (GO:0005507);; Cellular Component: extracellular space (GO:0005615);; Cellular Component: cytosol (GO:0005829);; Biological Process: immune response (GO:0006955);; Biological Process: negat…	K04383|1e-152|ssc:397094|IL1A, IL-1alpha	Interleukin-1 alpha (Precursor) GN=IL1A OS=Sus scrofa (Pig) PE=2 SV=1	interleukin-1 alpha precursor [Sus scrofa]
ENSSSCG00000008205	--	5.84582e-05	4.60815	up	--	--	Molecular Function: antigen binding (GO:0003823);;	--	Ig kappa chain V region 12F2 (Precursor; Fragment) OS=Oryctolagus cuniculus (Rabbit) PE=4 SV=1	PREDICTED: ig kappa chain V-I region HK102-like [Sus scrofa]
ENSSSCG00000008216	RMND5A	2.05895e-07	1.84381	up	[R]	General function prediction only	Cellular Component: intracellular organelle (GO:0043229);; Biological Process: single-organism cellular process (GO:0044763);;	--	Macrophage erythroblast attacher GN=MAEA OS=Pongo abelii (Sumatran orangutan) PE=2 SV=1	PREDICTED: protein RMD5 homolog A [Felis catus]
ENSSSCG00000008217	CD8A	1.45598e-11	-2.13104	down	--	--	Biological Process: immune system process (GO:0002376);; Biological Process: T cell mediated immunity (GO:0002456);; Biological Process: cell surface receptor signaling pathway (GO:0007166);; Cellular Component: external side of plasma membrane (GO:0009897);; Cellular Component: membrane (GO:0016020);; Molecular Function: protein homodimerization activity (GO:0042803);; Biological Process: single…	K06458|1e-133|ssc:396627|CD8A	T-cell surface glycoprotein CD8 alpha chain (Precursor) GN=CD8A OS=Canis familiaris (Dog) PE=2 SV=1	CD8 antigen alpha protein [Sus scrofa]
ENSSSCG00000008291	BOLA3	0.0074887	1.08617	up	[T]	Signal transduction mechanisms	Cellular Component: extracellular region (GO:0005576);;	--	BolA-like protein 3 GN=BOLA3 OS=Bos taurus (Bovine) PE=3 SV=1	PREDICTED: bolA-like protein 3-like [Sus scrofa]
ENSSSCG00000008412	PSME4	0.000128467	1.41873	up	--	--	Cellular Component: cytosol (GO:0005829);; Biological Process: DNA repair (GO:0006281);; Biological Process: multicellular organismal development (GO:0007275);; Biological Process: proteasomal ubiquitin-independent protein catabolic process (GO:0010499);; Biological Process: positive regulation of peptidase activity (GO:0010952);; Molecular Function: peptidase activator activity (GO:0016504);; Ce…	K06699|0.0|cfa:474594|PSME4	Proteasome activator complex subunit 4 GN=PSME4 OS=Bos taurus (Bovine) PE=1 SV=1	PREDICTED: proteasome activator complex subunit 4 [Equus caballus]
ENSSSCG00000008416	CHAC2	0.000778038	1.46718	up	[P]	Inorganic ion transport and metabolism	--	--	Cation transport regulator-like protein 2 GN=CHAC2 OS=Bos taurus (Bovine) PE=2 SV=1	PREDICTED: cation transport regulator-like protein 2-like [Sus scrofa]
ENSSSCG00000008572	GAREML	0.000110678	3.21669	up	--	--	Biological Process: skeletal system development (GO:0001501);; Molecular Function: protein binding (GO:0005515);; Biological Process: organ morphogenesis (GO:0009887);; Biological Process: gene expression (GO:0010467);; Cellular Component: intracellular organelle (GO:0043229);; Biological Process: cellular macromolecule metabolic process (GO:0044260);; Cellular Component: extracellular region par…	--	Parotid hormone (Precursor) OS=Sus scrofa (Pig) PE=1 SV=2	PREDICTED: protein FAM59B-like [Sus scrofa]
ENSSSCG00000008647	CMPK2	0.00247911	-1.27978	down	--	--	Biological Process: skeletal system development (GO:0001501);; Molecular Function: cytidylate kinase activity (GO:0004127);; Molecular Function: thymidylate kinase activity (GO:0004798);; Molecular Function: cation channel activity (GO:0005261);; Molecular Function: protein binding (GO:0005515);; Molecular Function: ATP binding (GO:0005524);; Cellular Component: nucleus (GO:0005634);; Cellular Co…	K13809|0.0|bta:784304|CMPK2	Parotid hormone (Precursor) OS=Sus scrofa (Pig) PE=1 SV=2	PREDICTED: UMP-CMP kinase 2, mitochondrial-like [Sus scrofa]
ENSSSCG00000008691	TNIP2	0.000618094	-1.26774	down	--	--	Biological Process: skeletal system development (GO:0001501);; Molecular Function: signal transducer activity (GO:0004871);; Molecular Function: protein binding (GO:0005515);; Cellular Component: nucleus (GO:0005634);; Cellular Component: cytoplasm (GO:0005737);; Cellular Component: heterotrimeric G-protein complex (GO:0005834);; Biological Process: nucleobase-containing compound metabolic proces…	--	Parotid hormone (Precursor) OS=Sus scrofa (Pig) PE=1 SV=2	PREDICTED: TNFAIP3-interacting protein 2 [Sus scrofa]
ENSSSCG00000008710	JAKMIP1	9.61544e-05	-1.59496	down	--	--	Biological Process: skeletal system development (GO:0001501);; Biological Process: system process (GO:0003008);; Molecular Function: RNA binding (GO:0003723);; Cellular Component: cytoplasm (GO:0005737);; Cellular Component: microtubule (GO:0005874);; Biological Process: cellular component movement (GO:0006928);; Biological Process: nervous system development (GO:0007399);; Biological Process: he…	--	Janus kinase and microtubule-interacting protein 1 GN=JAKMIP1 OS=Bos taurus (Bovine) PE=2 SV=1	PREDICTED: janus kinase and microtubule-interacting protein 1 [Sus scrofa]
ENSSSCG00000008769	CH242-305H5.1	0.00380029	3.11051	up	--	--	Cellular Component: membrane (GO:0016020);; Cellular Component: intracellular membrane-bounded organelle (GO:0043231);; Cellular Component: cytoplasmic part (GO:0044444);; Biological Process: cellular response to organic substance (GO:0071310);;	--	Lysosome-associated membrane glycoprotein 1 (Precursor) GN=LAMP1 OS=Bos taurus (Bovine) PE=1 SV=2	PREDICTED: macrosialin-like isoform 1 [Sus scrofa]
ENSSSCG00000008842	KIT	1.43742e-08	4.84816	up	[RTKL]	--	Biological Process: activation of MAPK activity (GO:0000187);; Biological Process: angiogenesis (GO:0001525);; Biological Process: ovarian follicle development (GO:0001541);; Molecular Function: protease binding (GO:0002020);; Biological Process: myeloid progenitor cell differentiation (GO:0002318);; Biological Process: lymphoid progenitor cell differentiation (GO:0002320);; Biological Process: i…	K05091|0.0|ssc:396810|KIT, MGF	Mast/stem cell growth factor receptor Kit (Precursor) GN=KIT OS=Sus scrofa (Pig) PE=2 SV=1	mast/stem cell growth factor receptor [Sus scrofa]
ENSSSCG00000008903	--	0.00430429	3.56613	up	--	--	Biological Process: skeletal system development (GO:0001501);; Molecular Function: protein binding (GO:0005515);; Cellular Component: extracellular region (GO:0005576);; Biological Process: nucleobase-containing compound metabolic process (GO:0006139);; Biological Process: cytoskeleton organization (GO:0007010);; Biological Process: protein localization (GO:0008104);; Biological Process: macromol…	--	Parotid hormone (Precursor) OS=Sus scrofa (Pig) PE=1 SV=2	PREDICTED: hypothetical protein LOC100522154 [Sus scrofa]
ENSSSCG00000008941	MOB1B	3.06005e-05	1.94906	up	--	--	Cellular Component: intracellular (GO:0005622);; Cellular Component: nucleus (GO:0005634);; Cellular Component: cytoplasm (GO:0005737);; Molecular Function: kinase activator activity (GO:0019209);; Molecular Function: kinase binding (GO:0019900);; Biological Process: hippo signaling (GO:0035329);; Biological Process: positive regulation of phosphorylation (GO:0042327);; Biological Process: protei…	K06685|1e-122|tgu:100221340|hypothetical protein LOC100221340	MOB kinase activator 1A GN=MOB1A OS=Pongo abelii (Sumatran orangutan) PE=2 SV=3	PREDICTED: MOB kinase activator 1B [Mustela putorius furo]
ENSSSCG00000008953	IL8	5.58801e-11	-5.63162	down	--	--	Molecular Function: interleukin-8 receptor binding (GO:0005153);; Cellular Component: extracellular space (GO:0005615);; Biological Process: inflammatory response (GO:0006954);; Biological Process: immune response (GO:0006955);; Biological Process: cell cycle arrest (GO:0007050);; Molecular Function: chemokine activity (GO:0008009);; Biological Process: regulation of cell adhesion (GO:0030155);; …	K10030|5e-53|ssc:396880|IL8, AMCF-I, CXCL8	Interleukin-8 (Precursor) GN=IL8 OS=Sus scrofa (Pig) PE=1 SV=1	interleukin-8 precursor [Sus scrofa]
ENSSSCG00000008959	CXCL2	0.00788674	#NAME?	down	--	--	Biological Process: response to molecule of bacterial origin (GO:0002237);; Biological Process: immune effector process (GO:0002252);; Cellular Component: extracellular space (GO:0005615);; Biological Process: inflammatory response (GO:0006954);; Biological Process: immune response (GO:0006955);; Molecular Function: chemokine activity (GO:0008009);; Molecular Function: growth factor activity (GO:…	K05505|6e-55|ssc:414904|CXCL2, GRO2, GROB, MIP2, MIP2A, SCYB2	Growth-regulated protein homolog beta (Precursor) OS=Bos taurus (Bovine) PE=2 SV=1	C-X-C motif chemokine 2 precursor [Sus scrofa]
ENSSSCG00000008977	CXCL10	2.09192e-12	-2.24248	down	--	--	Biological Process: positive regulation of leukocyte chemotaxis (GO:0002690);; Cellular Component: extracellular space (GO:0005615);; Biological Process: inflammatory response (GO:0006954);; Biological Process: immune response (GO:0006955);; Molecular Function: chemokine activity (GO:0008009);; Biological Process: positive regulation of cell proliferation (GO:0008284);; Cellular Component: extern…	K12671|4e-51|ssc:494019|CXCL10	C-X-C motif chemokine 10 (Precursor) GN=CXCL10 OS=Canis familiaris (Dog) PE=3 SV=1	C-X-C motif chemokine 10 precursor [Sus scrofa]
ENSSSCG00000009003	--	0.0030611	2.04049	up	--	--	Biological Process: response to molecule of fungal origin (GO:0002238);; Biological Process: positive regulation of leukocyte migration (GO:0002687);; Biological Process: cell surface pattern recognition receptor signaling pathway (GO:0002752);; Biological Process: MyD88-dependent toll-like receptor signaling pathway (GO:0002755);; Molecular Function: transmembrane signaling receptor activity (GO…	K10159|2e-51|ssc:396623|TLR2	Toll-like receptor 2 (Precursor) GN=TLR2 OS=Equus caballus (Horse) PE=2 SV=1	toll-like receptor 2 [Sus scrofa]
ENSSSCG00000009215	CH242-113D13.1	0.00493976	1.44447	up	[V]	Defense mechanisms	Molecular Function: ATP binding (GO:0005524);; Cellular Component: plasma membrane (GO:0005886);; Biological Process: ATP catabolic process (GO:0006200);; Biological Process: transport (GO:0006810);; Cellular Component: integral component of membrane (GO:0016021);; Molecular Function: ATPase activity (GO:0016887);; Molecular Function: protein homodimerization activity (GO:0042803);; Biological Pr…	K05681|0.0|ssc:397073|ABCG2, BMDP	ATP-binding cassette sub-family G member 2 GN=ABCG2 OS=Sus scrofa (Pig) PE=2 SV=1	ATP-binding cassette sub-family G member 2 [Sus scrofa]
ENSSSCG00000009239	--	1.75396e-06	-2.22095	down	--	--	Molecular Function: chromatin binding (GO:0003682);; Biological Process: response to stress (GO:0006950);; Biological Process: positive regulation of cell proliferation (GO:0008284);; Biological Process: response to cold (GO:0009409);; Biological Process: cell differentiation (GO:0030154);; Biological Process: negative regulation of multicellular organism growth (GO:0040015);; Biological Process:…	--	Placenta-specific gene 8 protein GN=PLAC8 OS=Pongo abelii (Sumatran orangutan) PE=3 SV=1	PREDICTED: placenta-specific gene 8 protein-like isoform 2 [Sus scrofa]
ENSSSCG00000009293	--	0.000192571	-1.47422	down	--	--	Molecular Function: small GTPase regulator activity (GO:0005083);; Molecular Function: guanyl-nucleotide exchange factor activity (GO:0005085);; Molecular Function: binding (GO:0005488);; Molecular Function: phospholipid binding (GO:0005543);; Cellular Component: nucleus (GO:0005634);; Cellular Component: cytoplasm (GO:0005737);; Biological Process: multicellular organismal development (GO:000727…	--	Rho guanine nucleotide exchange factor 9 GN=ARHGEF9 OS=Bos taurus (Bovine) PE=2 SV=1	PREDICTED: spermatogenesis-associated protein 13-like [Sus scrofa]
ENSSSCG00000009469	--	8.15197e-05	-2.5073	down	[R]	General function prediction only	Biological Process: propionate catabolic process (GO:0019543);; Biological Process: response to lipopolysaccharide (GO:0032496);; Molecular Function: 2-methylcitrate dehydratase activity (GO:0047547);;	--	--	PREDICTED: immune-responsive gene 1 protein homolog [Sus scrofa]
ENSSSCG00000009560	--	0.00689616	-1.2203	down	--	--	Molecular Function: DNA binding (GO:0003677);; Molecular Function: sequence-specific DNA binding transcription factor activity (GO:0003700);; Cellular Component: nucleus (GO:0005634);; Cellular Component: transcription factor complex (GO:0005667);; Biological Process: apoptotic process (GO:0006915);; Biological Process: cell cycle (GO:0007049);; Biological Process: epidermis development (GO:00085…	K04683|0.0|ecb:100069163|similar to transcription factor Dp-1	Transcription factor Dp-1 GN=TFDP1 OS=Bos taurus (Bovine) PE=2 SV=1	PREDICTED: transcription factor Dp-1 [Odobenus rosmarus divergens]
ENSSSCG00000009561	ATP4B	1.65272e-13	Inf	up	--	--	Molecular Function: magnesium ion binding (GO:0000287);; Molecular Function: ATP binding (GO:0005524);; Cellular Component: nuclear inner membrane (GO:0005637);; Cellular Component: endoplasmic reticulum (GO:0005783);; Cellular Component: sodium:potassium-exchanging ATPase complex (GO:0005890);; Biological Process: ATP biosynthetic process (GO:0006754);; Biological Process: potassium ion transpor…	K01543|1e-175|ssc:397131|ATP4B	Potassium-transporting ATPase subunit beta GN=ATP4B OS=Sus scrofa (Pig) PE=1 SV=1	potassium-transporting ATPase subunit beta [Sus scrofa]
ENSSSCG00000009584	SEMA4D	0.00547136	-1.1127	down	--	--	Biological Process: negative regulation of transcription from RNA polymerase II promoter (GO:0000122);; Molecular Function: transmembrane signaling receptor activity (GO:0004888);; Cellular Component: extracellular space (GO:0005615);; Cellular Component: integral component of plasma membrane (GO:0005887);; Biological Process: nervous system development (GO:0007399);; Biological Process: regulati…	K06521|0.0|ssc:100152598|SEMA4D	Semaphorin-4A (Precursor) GN=SEMA4A OS=Bos taurus (Bovine) PE=2 SV=1	PREDICTED: semaphorin-4D [Sus scrofa]
ENSSSCG00000009591	--	5.28673e-06	1.82486	up	[I]	Lipid transport and metabolism	Molecular Function: mRNA 3'-UTR binding (GO:0003730);; Molecular Function: enoyl-CoA hydratase activity (GO:0004300);; Molecular Function: methylglutaconyl-CoA hydratase activity (GO:0004490);; Cellular Component: mitochondrion (GO:0005739);; Biological Process: mRNA catabolic process (GO:0006402);; Biological Process: lipid metabolic process (GO:0006629);; Molecular Function: lyase activity (GO:…	K05607|1e-103|cfa:476348|AUH	Enoyl-CoA hydratase domain-containing protein 2, mitochondrial (Precursor) GN=ECHDC2 OS=Bos taurus (Bovine) PE=2 SV=1	PREDICTED: methylglutaconyl-CoA hydratase, mitochondrial [Sus scrofa]
ENSSSCG00000009610	NPM2	1.09268e-06	-3.49604	down	--	--	Molecular Function: nucleotide binding (GO:0000166);; Cellular Component: cytoplasmic chromatin (GO:0000789);; Cellular Component: nuclear chromatin (GO:0000790);; Molecular Function: nucleic acid binding (GO:0003676);; Molecular Function: RNA binding (GO:0003723);; Cellular Component: nucleoplasm (GO:0005654);; Cellular Component: nucleolus (GO:0005730);; Biological Process: chromatin remodeling…	K11277|1e-121|ssc:100154488|NPM2	Nucleophosmin GN=NPM1 OS=Bos taurus (Bovine) PE=2 SV=1	nucleoplasmin-2 [Sus scrofa]
ENSSSCG00000009611	XPO7	5.84704e-05	1.46821	up	[YU]	--	Molecular Function: nuclear export signal receptor activity (GO:0005049);; Cellular Component: nuclear pore (GO:0005643);; Cellular Component: cytoplasm (GO:0005737);; Biological Process: protein export from nucleus (GO:0006611);; Biological Process: intracellular protein transport (GO:0006886);; Molecular Function: Ran GTPase binding (GO:0008536);; Biological Process: mRNA transport (GO:0051028)…	--	Exportin-7 GN=XPO7 OS=Pongo abelii (Sumatran orangutan) PE=2 SV=3	PREDICTED: exportin-7 [Odobenus rosmarus divergens]
ENSSSCG00000009623	SLC39A14	0.00861255	-1.75798	down	[P]	Inorganic ion transport and metabolism	Molecular Function: zinc ion transmembrane transporter activity (GO:0005385);; Cellular Component: endoplasmic reticulum (GO:0005783);; Cellular Component: Golgi apparatus (GO:0005794);; Cellular Component: integral component of plasma membrane (GO:0005887);; Biological Process: cellular zinc ion homeostasis (GO:0006882);; Molecular Function: ferrous iron transmembrane transporter activity (GO:00…	K14720|0.0|ssc:100152468|SLC39A14	Zinc transporter ZIP14 (Precursor) GN=SLC39A14 OS=Bos taurus (Bovine) PE=2 SV=1	PREDICTED: zinc transporter ZIP14 [Sus scrofa]
ENSSSCG00000009633	--	4.73231e-06	1.85533	up	--	--	Biological Process: immune system process (GO:0002376);; Biological Process: apoptotic process (GO:0006915);; Biological Process: defense response (GO:0006952);; Biological Process: signal transduction (GO:0007165);; Cellular Component: membrane (GO:0016020);; Biological Process: response to chemical (GO:0042221);; Cellular Component: cell part (GO:0044464);; Biological Process: single-multicellu…	K04722|1e-171|ssc:100156086|tumor necrosis factor receptor superfamily member 10A-like	Tumor necrosis factor receptor superfamily member 6 (Precursor) GN=FAS OS=Macaca nemestrina (Pig-tailed macaque) PE=2 SV=1	PREDICTED: tumor necrosis factor receptor superfamily member 10A-like [Sus scrofa]
ENSSSCG00000009641	SLC25A37	0.000409252	1.35815	up	--	--	Cellular Component: mitochondrial inner membrane (GO:0005743);; Biological Process: transport (GO:0006810);; Biological Process: ion transport (GO:0006811);; Cellular Component: integral component of membrane (GO:0016021);; Biological Process: single-organism cellular process (GO:0044763);; Biological Process: iron ion homeostasis (GO:0055072);;	K03454|1e-160|ssc:100153622|Mitochondrial carrier domain containing protein RGD1359361	Mitoferrin-1 GN=SLC25A37 OS=Bos taurus (Bovine) PE=2 SV=1	PREDICTED: mitoferrin-1 [Sus scrofa]
ENSSSCG00000009658	BNIP3L	0.000312011	1.61412	up	--	--	Biological Process: mitochondrial fission (GO:0000266);; Molecular Function: lamin binding (GO:0005521);; Cellular Component: nuclear envelope (GO:0005635);; Cellular Component: mitochondrial outer membrane (GO:0005741);; Cellular Component: endoplasmic reticulum (GO:0005783);; Biological Process: apoptotic process (GO:0006917);; Biological Process: response to abiotic stimulus (GO:0009628);; Bio…	--	BCL2/adenovirus E1B 19 kDa protein-interacting protein 3-like GN=BNIP3L OS=Bos taurus (Bovine) PE=2 SV=1	PREDICTED: BCL2/adenovirus E1B 19kDa interacting protein 3-like [Sus scrofa]
ENSSSCG00000009668	CLU	2.66076e-12	3.04586	up	--	--	Cellular Component: nucleus (GO:0005634);; Cellular Component: endoplasmic reticulum (GO:0005783);; Cellular Component: cytosol (GO:0005829);; Biological Process: response to virus (GO:0009615);; Molecular Function: ATPase activity (GO:0016887);; Cellular Component: extracellular matrix (GO:0031012);; Molecular Function: ubiquitin protein ligase binding (GO:0031625);; Cellular Component: mitochon…	--	Clusterin alpha chain (Precursor) GN=CLU OS=Sus scrofa (Pig) PE=1 SV=1	clusterin precursor [Sus scrofa]
ENSSSCG00000009675	PNOC	2.14915e-10	2.66811	up	--	--	Molecular Function: opioid peptide activity (GO:0001515);; Cellular Component: extracellular region (GO:0005576);; Biological Process: neuropeptide signaling pathway (GO:0007218);; Biological Process: synaptic transmission (GO:0007268);;	--	Neuropeptide 2 (Precursor) GN=PNOC OS=Bos taurus (Bovine) PE=2 SV=1	prepronociceptin precursor [Sus scrofa]
ENSSSCG00000009705	GALNT7	0.0095976	-2.5882	down	--	--	Cellular Component: Golgi membrane (GO:0000139);; Molecular Function: polypeptide N-acetylgalactosaminyltransferase activity (GO:0004653);; Cellular Component: Golgi apparatus (GO:0005794);; Biological Process: protein O-linked glycosylation (GO:0006493);; Cellular Component: integral component of membrane (GO:0016021);;	K00710|0.0|ssc:100158205|GALNT7	N-acetylgalactosaminyltransferase 7 GN=GALNT7 OS=Pongo abelii (Sumatran orangutan) PE=2 SV=1	PREDICTED: N-acetylgalactosaminyltransferase 7 [Sus scrofa]
ENSSSCG00000009859	TESC	0.00335099	-1.15269	down	--	--	Molecular Function: magnesium ion binding (GO:0000287);; Cellular Component: ruffle (GO:0001726);; Molecular Function: binding (GO:0005488);; Molecular Function: calcium ion binding (GO:0005509);; Cellular Component: nucleus (GO:0005634);; Cellular Component: cytoplasm (GO:0005737);; Cellular Component: plasma membrane (GO:0005886);; Biological Process: negative regulation of cell proliferation (…	--	Calcineurin B homologous protein 1 GN=CHP1 OS=Bos taurus (Bovine) PE=2 SV=1	PREDICTED: hypothetical protein LOC100155189 [Sus scrofa]
ENSSSCG00000009877	IQCD	0.00271191	2.23444	up	--	--	Molecular Function: catalytic activity (GO:0003824);; Molecular Function: protein binding (GO:0005515);; Biological Process: ion transport (GO:0006811);; Biological Process: cellular component movement (GO:0006928);; Biological Process: organelle organization (GO:0006996);; Biological Process: nervous system development (GO:0007399);; Biological Process: anatomical structure morphogenesis (GO:000…	--	IQ domain-containing protein D GN=IQCD OS=Bos taurus (Bovine) PE=2 SV=1	IQ domain-containing protein D [Bos grunniens mutus]
ENSSSCG00000009904	LC8	0.00426338	1.1624	up	--	--	Cellular Component: kinetochore (GO:0000776);; Molecular Function: motor activity (GO:0003774);; Cellular Component: mitochondrion (GO:0005739);; Cellular Component: centrosome (GO:0005813);; Cellular Component: cytosol (GO:0005829);; Cellular Component: cytoplasmic dynein complex (GO:0005868);; Cellular Component: microtubule (GO:0005874);; Cellular Component: microtubule associated complex (GO:…	K10418|2e-47|oaa:100079619|similar to cytoplasmic dynein light chain 1	Dynein light chain 1, cytoplasmic GN=DYNLL1 OS=Oryctolagus cuniculus (Rabbit) PE=1 SV=1	PREDICTED: dynein light chain 1, cytoplasmic-like [Ailuropoda melanoleuca]
ENSSSCG00000009910	RNF10	0.0078219	1.51264	up	--	--	Cellular Component: cytoplasm (GO:0005737);; Molecular Function: zinc ion binding (GO:0008270);; Biological Process: positive regulation of transcription, DNA-templated (GO:0045893);;	--	RING finger protein 10 GN=RNF10 OS=Bos taurus (Bovine) PE=2 SV=1	PREDICTED: RING finger protein 10-like [Sus scrofa]
ENSSSCG00000009921	OASL	0.00618726	-1.5338	down	--	--	Molecular Function: 2'-5'-oligoadenylate synthetase activity (GO:0001730);; Molecular Function: DNA binding (GO:0003677);; Molecular Function: double-stranded RNA binding (GO:0003725);; Molecular Function: binding (GO:0005488);; Molecular Function: ATP binding (GO:0005524);; Cellular Component: nucleolus (GO:0005730);; Cellular Component: cytoplasm (GO:0005737);; Biological Process: purine nucleo…	K14608|0.0|ssc:595119|OASL	2&apos;-5&apos;-oligoadenylate synthase 1 GN=OAS1 OS=Sus scrofa (Pig) PE=1 SV=3	59 kDa 2&apos;-5&apos;-oligoadenylate synthase-like protein [Sus scrofa]
ENSSSCG00000009953	--	6.51429e-05	-3.69441	down	--	--	Biological Process: skeletal system development (GO:0001501);; Molecular Function: binding (GO:0005488);; Biological Process: organ morphogenesis (GO:0009887);; Biological Process: tissue development (GO:0009888);; Cellular Component: intracellular organelle (GO:0043229);; Biological Process: primary metabolic process (GO:0044238);; Biological Process: cellular macromolecule metabolic process (GO…	--	Collagen alpha-1(II) chain (Precursor) GN=COL2A1 OS=Bos taurus (Bovine) PE=1 SV=4	PREDICTED: uncharacterized protein KIAA1671 [Sus scrofa]
ENSSSCG00000009997	OSM	8.13396e-08	-2.94567	down	--	--	Biological Process: positive regulation of protein phosphorylation (GO:0001934);; Molecular Function: receptor binding (GO:0005102);; Molecular Function: cytokine activity (GO:0005125);; Molecular Function: oncostatin-M receptor binding (GO:0005147);; Cellular Component: extracellular region (GO:0005576);; Cellular Component: oncostatin-M receptor complex (GO:0005900);; Biological Process: transp…	K05418|1e-136|ssc:100152038|oncostatin-M-like	Oncostatin-M (Precursor) GN=OSM OS=Bos taurus (Bovine) PE=3 SV=1	PREDICTED: oncostatin-M-like [Sus scrofa]
ENSSSCG00000010046	GNAZ	9.71237e-06	2.13894	up	--	--	Molecular Function: acyl binding (GO:0000035);; Biological Process: skeletal system development (GO:0001501);; Biological Process: detection of chemical stimulus involved in sensory perception of bitter taste (GO:0001580);; Cellular Component: photoreceptor inner segment (GO:0001917);; Biological Process: adenosine receptor signaling pathway (GO:0001973);; Molecular Function: GTPase activity (GO:…	K04535|0.0|ssc:100151867|guanine nucleotide-binding protein G(z) subunit alpha-like	Guanine nucleotide-binding protein G(i) subunit alpha-1 GN=GNAI1 OS=Bos taurus (Bovine) PE=2 SV=2	PREDICTED: guanine nucleotide-binding protein G(z) subunit alpha-like [Sus scrofa]
ENSSSCG00000010056	GGT1	0.00146481	1.21844	up	[E]	Amino acid transport and metabolism	Biological Process: regulation of immune system process (GO:0002682);; Molecular Function: gamma-glutamyltransferase activity (GO:0003840);; Biological Process: glutathione biosynthetic process (GO:0006750);; Biological Process: spermatogenesis (GO:0007283);; Cellular Component: integral component of membrane (GO:0016021);; Biological Process: cysteine biosynthetic process (GO:0019344);; Molecula…	K00681|0.0|ssc:397095|GGT1	Gamma-glutamyltranspeptidase 1 light chain (Precursor) GN=GGT1 OS=Sus scrofa (Pig) PE=2 SV=1	gamma-glutamyltranspeptidase 1 [Sus scrofa]
ENSSSCG00000010128	2015-09-05	1.15448e-05	1.623	up	[DZ]	--	Cellular Component: kinetochore (GO:0000776);; Molecular Function: GTP binding (GO:0005525);; Cellular Component: nucleus (GO:0005634);; Cellular Component: mitochondrion (GO:0005739);; Cellular Component: microtubule organizing center (GO:0005815);; Cellular Component: plasma membrane (GO:0005886);; Biological Process: cell cycle (GO:0007049);; Biological Process: smoothened signaling pathway (G…	K04557|0.0|cfa:486419|SEPT5	Septin-5 GN=Sept5 OS=Macaca fascicularis (Crab-eating macaque) PE=2 SV=1	PREDICTED: septin-5-like isoform 2 [Sus scrofa]
ENSSSCG00000010190	ACTA1	7.90275e-05	-3.1289	down	[Z]	Cytoskeleton	Cellular Component: stress fiber (GO:0001725);; Molecular Function: structural constituent of cytoskeleton (GO:0005200);; Molecular Function: ATP binding (GO:0005524);; Cellular Component: cytosol (GO:0005829);; Cellular Component: striated muscle thin filament (GO:0005865);; Cellular Component: actin filament (GO:0005884);; Biological Process: apoptotic process (GO:0006915);; Biological Process:…	K10354|0.0|gga:421534|ACTA1	Actin, alpha skeletal muscle (Precursor) GN=ACTA1 OS=Oryctolagus cuniculus (Rabbit) PE=1 SV=1	Actin, alpha 1, skeletal muscle [Bos taurus]
ENSSSCG00000010201	RASGEF1A	2.07205e-15	-4.81772	down	--	--	Molecular Function: Ras guanyl-nucleotide exchange factor activity (GO:0005088);; Cellular Component: intracellular (GO:0005622);; Biological Process: organ morphogenesis (GO:0009887);; Biological Process: cell migration (GO:0016477);; Biological Process: regulation of small GTPase mediated signal transduction (GO:0051056);;	--	Ras-GEF domain-containing family member 1B GN=RASGEF1B OS=Pongo abelii (Sumatran orangutan) PE=2 SV=2	PREDICTED: ras-GEF domain-containing family member 1A [Sus scrofa]
ENSSSCG00000010261	PPA1	7.0867e-09	-1.88204	down	[C]	Energy production and conversion	Molecular Function: magnesium ion binding (GO:0000287);; Molecular Function: inorganic diphosphatase activity (GO:0004427);; Cellular Component: cytoplasm (GO:0005737);; Biological Process: phosphate-containing compound metabolic process (GO:0006796);;	K01507|1e-171|bta:280701|PPA1, MGC139082, PP	Inorganic pyrophosphatase GN=PPA1 OS=Bos taurus (Bovine) PE=1 SV=2	PREDICTED: inorganic pyrophosphatase [Sus scrofa]
ENSSSCG00000010271	PRF1	4.56419e-14	-2.38568	down	--	--	Biological Process: defense response to tumor cell (GO:0002357);; Biological Process: immune response to tumor cell (GO:0002418);; Molecular Function: calcium ion binding (GO:0005509);; Biological Process: immune response (GO:0006955);; Biological Process: organ morphogenesis (GO:0009887);; Cellular Component: integral component of membrane (GO:0016021);; Cellular Component: cytoplasmic membrane-…	K07818|0.0|ssc:396595|PRF1	Complement component C6 (Precursor) GN=C6 OS=Pan troglodytes (Chimpanzee) PE=2 SV=1	PREDICTED: perforin-1 [Sus scrofa]
ENSSSCG00000010340	FAM213A	1.02853e-07	2.04953	up	--	--	Cellular Component: mitochondrion (GO:0005739);; Biological Process: fatty acid biosynthetic process (GO:0006633);; Biological Process: prostaglandin metabolic process (GO:0006693);; Molecular Function: antioxidant activity (GO:0016209);; Molecular Function: oxidoreductase activity (GO:0016491);; Biological Process: regulation of osteoclast differentiation (GO:0045670);; Biological Process: oxida…	--	Redox-regulatory protein FAM213A GN=FAM213A OS=Bos taurus (Bovine) PE=2 SV=1	uncharacterized protein LOC100155717 isoform 1 [Sus scrofa]
ENSSSCG00000010399	NCOA4	0.000166101	2.277	up	--	--	--	K09289|0.0|ssc:100156184|nuclear receptor coactivator 4-like	--	nuclear receptor coactivator 4 [Sus scrofa]
ENSSSCG00000010411	--	0.00388801	2.35221	up	--	--	Biological Process: signal transduction (GO:0007165);;	K09853|1e-169|ecb:100049802|similar to Ras association (RalGDS/AF-6) domain family 4	--	PREDICTED: ras association domain-containing protein 4-like [Sus scrofa]
ENSSSCG00000010627	PDCD4	0.00635174	1.09855	up	--	--	Molecular Function: RNA binding (GO:0003723);; Cellular Component: nucleus (GO:0005634);; Cellular Component: cytosol (GO:0005829);; Biological Process: apoptotic process (GO:0006915);; Biological Process: cell aging (GO:0007569);; Biological Process: negative regulation of transcription, DNA-templated (GO:0045892);;	--	Programmed cell death protein 4 GN=PDCD4 OS=Pongo abelii (Sumatran orangutan) PE=2 SV=1	PREDICTED: programmed cell death protein 4 isoform 1 [Sus scrofa]
ENSSSCG00000010650	AFAP1L2	0.00029943	-3.52443	down	--	--	Biological Process: skeletal system development (GO:0001501);; Molecular Function: phospholipid binding (GO:0005543);; Cellular Component: nucleus (GO:0005634);; Cellular Component: cytoplasm (GO:0005737);; Cellular Component: plasma membrane (GO:0005886);; Biological Process: inflammatory response (GO:0006954);; Biological Process: regulation of mitotic cell cycle (GO:0007346);; Biological Proce…	--	Actin filament-associated protein 1-like 2 GN=AFAP1L2 OS=Bos taurus (Bovine) PE=2 SV=1	PREDICTED: actin filament-associated protein 1-like 2-like [Sus scrofa]
ENSSSCG00000010914-3	--	3.67919e-05	1.79824	up	--	--	--	--	--	--
ENSSSCG00000010915	--	0.00042841	2.16824	up	--	--	Biological Process: microtubule bundle formation (GO:0001578);; Biological Process: neuron migration (GO:0001764);; Molecular Function: ATP binding (GO:0005524);; Biological Process: gene expression (GO:0010467);; Cellular Component: microtubule cytoskeleton (GO:0015630);; Cellular Component: membrane (GO:0016020);; Biological Process: RNA metabolic process (GO:0016070);; Molecular Function: nucl…	--	Parotid hormone (Precursor) OS=Sus scrofa (Pig) PE=1 SV=2	PREDICTED: neuron navigator 1-like [Sus scrofa]
ENSSSCG00000010948	CTSL	8.39453e-06	#NAME?	down	--	--	Biological Process: adaptive immune response (GO:0002250);; Molecular Function: cysteine-type endopeptidase activity (GO:0004197);; Cellular Component: lysosome (GO:0005764);; Biological Process: proteolysis (GO:0006508);; Biological Process: gene expression (GO:0010467);; Biological Process: regulation of metabolic process (GO:0019222);; Molecular Function: histone binding (GO:0042393);; Biologi…	--	Cathepsin L1 light chain (Precursor) GN=CTSL1 OS=Canis familiaris (Dog) PE=2 SV=1	PREDICTED: cathepsin L1-like [Sus scrofa]
ENSSSCG00000010953	ISCA1	0.000745112	1.5844	up	[S]	Function unknown	Molecular Function: structural molecule activity (GO:0005198);; Cellular Component: mitochondrion (GO:0005739);; Biological Process: iron-sulfur cluster assembly (GO:0016226);; Molecular Function: metal ion binding (GO:0046872);; Molecular Function: iron-sulfur cluster binding (GO:0051536);;	K13628|2e-76|cfa:607596|ISCA1	Iron-sulfur cluster assembly 1 homolog, mitochondrial (Precursor) GN=ISCA1 OS=Macaca fascicularis (Crab-eating macaque) PE=2 SV=1	PREDICTED: uncharacterized protein LOC101289857 [Orcinus orca]
ENSSSCG00000010966	CCL19	1.48001e-11	-5.54945	down	--	--	Biological Process: establishment of T cell polarity (GO:0001768);; Biological Process: myeloid dendritic cell chemotaxis (GO:0002408);; Biological Process: positive regulation of leukocyte chemotaxis (GO:0002690);; Molecular Function: catalytic activity (GO:0003824);; Cellular Component: extracellular space (GO:0005615);; Biological Process: calcium ion transport (GO:0006816);; Biological Proces…	K05512|1e-52|ssc:494464|CCL19	C-C motif chemokine 21 (Precursor) GN=CCL21 OS=Macaca mulatta (Rhesus macaque) PE=2 SV=1	C-C motif chemokine 19 precursor [Sus scrofa]
ENSSSCG00000010986	DCAF12	0.00630369	1.13591	up	--	--	Cellular Component: cytoplasm (GO:0005737);; Cellular Component: centrosome (GO:0005813);; Biological Process: protein ubiquitination (GO:0016567);; Cellular Component: Cul4-RING E3 ubiquitin ligase complex (GO:0080008);;	K11803|0.0|ssc:100523013|DCAF12	DDB1- and CUL4-associated factor 12 GN=DCAF12 OS=Macaca fascicularis (Crab-eating macaque) PE=2 SV=1	PREDICTED: DDB1- and CUL4-associated factor 12 isoform 1 [Canis lupus familiaris]
ENSSSCG00000010997	SPINK4	6.17977e-08	2.01611	up	--	--	Molecular Function: serine-type endopeptidase inhibitor activity (GO:0004867);; Cellular Component: extracellular region (GO:0005576);; Biological Process: regulation of metabolic process (GO:0019222);; Biological Process: single-organism cellular process (GO:0044763);; Biological Process: single-organism transport (GO:0044765);; Biological Process: negative regulation of cellular process (GO:004…	--	Serine protease inhibitor Kazal-type 4 (Precursor) GN=SPINK4 OS=Sus scrofa (Pig) PE=1 SV=1	serine protease inhibitor Kazal-type 4 precursor [Sus scrofa]
ENSSSCG00000011147	--	0.00495035	-4.91193	down	[R]	General function prediction only	Biological Process: protein import into nucleus, translocation (GO:0000060);; Biological Process: prostaglandin biosynthetic process (GO:0001516);; Molecular Function: retinal dehydrogenase activity (GO:0001758);; Molecular Function: alditol:NADP+ 1-oxidoreductase activity (GO:0004032);; Molecular Function: retinol dehydrogenase activity (GO:0004745);; Molecular Function: prostaglandin F receptor…	--	Dihydrodiol dehydrogenase 3 OS=Bos taurus (Bovine) PE=2 SV=1	putative aldo-keto reductase family 1 member C1 [Sus scrofa]
ENSSSCG00000011318	CXCR6	1.97549e-05	-3.54542	down	--	--	Biological Process: cytokine production (GO:0001816);; Biological Process: positive regulation of immune system process (GO:0002684);; Cellular Component: plasma membrane (GO:0005886);; Biological Process: chemotaxis (GO:0006935);; Biological Process: inflammatory response (GO:0006954);; Biological Process: G-protein coupled receptor signaling pathway (GO:0007186);; Biological Process: nervous sy…	K04191|0.0|ssc:414376|CXCR6	C-X-C chemokine receptor type 6 GN=CXCR6 OS=Chlorocebus aethiops (Green monkey) PE=3 SV=1	C-X-C chemokine receptor type 6 [Sus scrofa]
ENSSSCG00000011387	--	3.28107e-07	1.81975	up	--	--	Molecular Function: intracellular ligand-gated calcium channel activity (GO:0005218);; Molecular Function: protein binding (GO:0005515);; Cellular Component: cytoplasm (GO:0005737);; Biological Process: ion transport (GO:0006811);; Molecular Function: zinc ion binding (GO:0008270);; Cellular Component: membrane (GO:0016020);; Cellular Component: sarcoplasmic reticulum (GO:0016529);; Molecular Fun…	K12169|0.0|ssc:100513177|RNF123	RING finger and SPRY domain-containing protein 1 (Precursor) GN=RSPRY1 OS=Macaca fascicularis (Crab-eating macaque) PE=2 SV=1	PREDICTED: E3 ubiquitin-protein ligase RNF123 [Sus scrofa]
ENSSSCG00000011511	FRMD4B	0.00677054	-2.2363	down	--	--	Biological Process: cell morphogenesis (GO:0000902);; Cellular Component: ruffle (GO:0001726);; Molecular Function: protein binding (GO:0005515);; Cellular Component: cytoplasm (GO:0005737);; Cellular Component: cytoskeleton (GO:0005856);; Biological Process: multicellular organismal development (GO:0007275);; Biological Process: tissue development (GO:0009888);; Biological Process: cellular comp…	--	Radixin GN=RDX OS=Sus scrofa (Pig) PE=2 SV=1	PREDICTED: FERM domain-containing protein 4B [Sus scrofa]
ENSSSCG00000011534	BHLHE40	1.22838e-07	-1.90335	down	--	--	Biological Process: negative regulation of transcription from RNA polymerase II promoter (GO:0000122);; Molecular Function: RNA polymerase II core promoter proximal region sequence-specific DNA binding transcription factor activity involved in negative regulation of transcription (GO:0001078);; Molecular Function: RNA polymerase II activating transcription factor binding (GO:0001102);; Molecular …	K03729|0.0|ssc:100514873|class E basic helix-loop-helix protein 40-like	Class E basic helix-loop-helix protein 40 GN=BHLHE40 OS=Ovis aries (Sheep) PE=2 SV=1	basic helix-loop-helix family, member e40 [Sus scrofa]
ENSSSCG00000011565	BRK1	0.00388801	1.14922	up	--	--	Biological Process: in utero embryonic development (GO:0001701);; Biological Process: positive regulation of cell proliferation (GO:0008284);; Biological Process: actin cytoskeleton organization (GO:0030036);; Biological Process: cell motility (GO:0048870);;	K05752|7e-36|dre:415187|zgc:86903	--	PREDICTED: probable protein BRICK1-like [Sus scrofa]
ENSSSCG00000011677	GK5	3.78078e-05	-2.41137	down	[C]	Energy production and conversion	Molecular Function: glycerol kinase activity (GO:0004370);; Molecular Function: ATP binding (GO:0005524);; Biological Process: phosphorylation (GO:0016310);; Biological Process: glycerol catabolic process (GO:0019563);;	--	Putative glycerol kinase 5 GN=GK5 OS=Bos taurus (Bovine) PE=2 SV=1	PREDICTED: LOW QUALITY PROTEIN: putative glycerol kinase 5-like [Sus scrofa]
ENSSSCG00000011727	PTX3	0.000673122	-3.81831	down	[J]	Translation, ribosomal structure and biogenesis	Molecular Function: (1->3)-beta-D-glucan binding (GO:0001872);; Biological Process: response to yeast (GO:0001878);; Cellular Component: extracellular region (GO:0005576);; Biological Process: opsonization (GO:0008228);; Biological Process: positive regulation of nitric oxide biosynthetic process (GO:0045429);; Biological Process: positive regulation of phagocytosis (GO:0050766);;	--	Pentraxin-related protein PTX3 (Precursor) GN=PTX3 OS=Bos taurus (Bovine) PE=2 SV=1	pentraxin 3, long precursor [Sus scrofa]
ENSSSCG00000012008	SAMSN1	0.000205766	-1.52327	down	--	--	Biological Process: positive regulation of cytokine production (GO:0001819);; Biological Process: positive regulation of immune system process (GO:0002684);; Biological Process: negative regulation of adaptive immune response (GO:0002820);; Cellular Component: nucleus (GO:0005634);; Cellular Component: cytosol (GO:0005829);; Biological Process: negative regulation of peptidyl-tyrosine phosphoryla…	--	SAM and SH3 domain-containing protein 3 GN=SASH3 OS=Bos taurus (Bovine) PE=2 SV=2	PREDICTED: LOW QUALITY PROTEIN: SAM domain-containing protein SAMSN-1 [Sus scrofa]
ENSSSCG00000012060	RIPPLY3	4.893e-05	Inf	up	--	--	Biological Process: single-organism developmental process (GO:0044767);; Biological Process: system development (GO:0048731);;	--	--	PREDICTED: protein ripply3-like [Sus scrofa]
ENSSSCG00000012277	TIMP1	8.75036e-10	-1.95639	down	--	--	Cellular Component: basement membrane (GO:0005604);; Molecular Function: metalloendopeptidase inhibitor activity (GO:0008191);; Biological Process: negative regulation of peptidase activity (GO:0010466);; Biological Process: erythrocyte maturation (GO:0043249);; Molecular Function: metal ion binding (GO:0046872);; Biological Process: negative regulation of membrane protein ectodomain proteolysis …	--	Metalloproteinase inhibitor 1 (Precursor) GN=TIMP1 OS=Sus scrofa (Pig) PE=2 SV=2	RecName: Full=Metalloproteinase inhibitor 1; AltName: Full=Tissue inhibitor of metalloproteinases 1; Short=TIMP-1; Flags: Precursor
ENSSSCG00000012363	HEPH	7.23545e-05	2.21958	up	[Q]	Secondary metabolites biosynthesis, transport and catabolism	Molecular Function: copper ion binding (GO:0005507);; Cellular Component: plasma membrane (GO:0005886);; Biological Process: transport (GO:0006810);; Biological Process: iron ion transport (GO:0006826);; Biological Process: cellular iron ion homeostasis (GO:0006879);; Molecular Function: oxidoreductase activity (GO:0016491);; Biological Process: single-organism cellular process (GO:0044763);; Bio…	K14735|0.0|ssc:100512938|hephaestin-like	Ceruloplasmin (Precursor) GN=CP OS=Ovis aries (Sheep) PE=2 SV=1	PREDICTED: LOW QUALITY PROTEIN: hephaestin-like [Sus scrofa]
ENSSSCG00000012569	ATG4A	0.00682076	1.08489	up	--	--	Cellular Component: cytoplasm (GO:0005737);; Biological Process: proteolysis (GO:0006508);; Biological Process: autophagy (GO:0006914);; Molecular Function: cysteine-type peptidase activity (GO:0008234);; Biological Process: protein transport (GO:0015031);;	K08342|0.0|ssc:100156732|Aut2a	Cysteine protease ATG4A GN=ATG4A OS=Bos taurus (Bovine) PE=2 SV=1	PREDICTED: cysteine protease ATG4A isoform 1 [Orcinus orca]
ENSSSCG00000012699	FHL1C	0.00071607	1.30423	up	--	--	Biological Process: negative regulation of transcription from RNA polymerase II promoter (GO:0000122);; Biological Process: regulation of membrane depolarization (GO:0003254);; Cellular Component: nucleus (GO:0005634);; Cellular Component: cytoplasm (GO:0005737);; Cellular Component: plasma membrane (GO:0005886);; Biological Process: cell adhesion (GO:0007155);; Biological Process: cell surface r…	K14365|0.0|mcc:710692|FHL1	Four and a half LIM domains protein 2 GN=FHL2 OS=Bos taurus (Bovine) PE=2 SV=1	four and a half LIM domains 1 protein, isoform C [Sus scrofa]
ENSSSCG00000012766	BGN	0.00978101	-2.21539	down	--	--	Molecular Function: protein binding (GO:0005515);; Molecular Function: glycosaminoglycan binding (GO:0005539);; Cellular Component: proteinaceous extracellular matrix (GO:0005578);; Cellular Component: cell surface (GO:0009986);; Biological Process: peptide cross-linking via chondroitin 4-sulfate glycosaminoglycan (GO:0019800);; Cellular Component: transport vesicle (GO:0030133);; Biological Proc…	K08118|0.0|ssc:397396|BGN	Biglycan (Precursor) GN=BGN OS=Equus caballus (Horse) PE=2 SV=1	PREDICTED: biglycan [Sus scrofa]
ENSSSCG00000012780	PLXNB3	0.0056034	2.21026	up	--	--	Biological Process: skeletal system development (GO:0001501);; Molecular Function: receptor activity (GO:0004872);; Molecular Function: binding (GO:0005488);; Cellular Component: intracellular (GO:0005622);; Biological Process: signal transduction (GO:0007165);; Biological Process: multicellular organismal development (GO:0007275);; Biological Process: organ morphogenesis (GO:0009887);; Biologica…	K06821|0.0|ecb:100058942|PLXNB3	Collagen alpha-1(I) chain (Precursor) GN=COL1A1 OS=Canis familiaris (Dog) PE=1 SV=1	PREDICTED: plexin-B3 [Sus scrofa]
ENSSSCG00000012785	PDZD4	0.00488666	2.42867	up	[J]	Translation, ribosomal structure and biogenesis	Biological Process: skeletal system development (GO:0001501);; Molecular Function: binding (GO:0005488);; Biological Process: organ morphogenesis (GO:0009887);; Biological Process: tissue development (GO:0009888);; Cellular Component: extracellular region part (GO:0044421);; Biological Process: regulation of cellular process (GO:0050794);; Biological Process: cellular response to stimulus (GO:005…	--	Parotid hormone (Precursor) OS=Sus scrofa (Pig) PE=1 SV=2	PREDICTED: PDZ domain-containing protein 4 [Sus scrofa]
ENSSSCG00000012808	CLIC2	1.45478e-06	1.85884	up	--	--	Biological Process: angiogenesis (GO:0001525);; Biological Process: endothelial cell morphogenesis (GO:0001886);; Biological Process: diet induced thermogenesis (GO:0002024);; Molecular Function: glutathione peroxidase activity (GO:0004602);; Molecular Function: voltage-gated chloride channel activity (GO:0005247);; Cellular Component: intracellular (GO:0005622);; Cellular Component: mitochondrio…	K05022|1e-142|ssc:100516055|chloride intracellular channel protein 2-like	Chloride intracellular channel protein 4 GN=CLIC4 OS=Pongo abelii (Sumatran orangutan) PE=2 SV=3	chloride intracellular channel protein 2 [Sus scrofa]
ENSSSCG00000012822	MPP1	0.00396321	1.13945	up	[F]	Nucleotide transport and metabolism	Cellular Component: membrane (GO:0016020);; Molecular Function: transferase activity (GO:0016740);; Cellular Component: cortical cytoskeleton (GO:0030863);; Cellular Component: stereocilium (GO:0032420);; Biological Process: regulation of neutrophil chemotaxis (GO:0090022);;	--	55 kDa erythrocyte membrane protein GN=MPP1 OS=Pongo abelii (Sumatran orangutan) PE=2 SV=1	PREDICTED: 55 kDa erythrocyte membrane protein-like isoform 1 [Sus scrofa]
ENSSSCG00000012960	CST6	3.71772e-11	2.92407	up	--	--	Cellular Component: cornified envelope (GO:0001533);; Molecular Function: cysteine-type endopeptidase inhibitor activity (GO:0004869);; Cellular Component: cytoplasm (GO:0005737);; Biological Process: epidermis development (GO:0008544);; Biological Process: cellular process (GO:0009987);; Biological Process: negative regulation of endopeptidase activity (GO:0010951);; Biological Process: single-m…	K13902|1e-80|ssc:100522360|cystatin-M-like	Cystatin-C (Precursor) GN=CST3 OS=Oryctolagus cuniculus (Rabbit) PE=2 SV=1	PREDICTED: cystatin-M-like [Sus scrofa]
ENSSSCG00000013012	SNX15	0.000686974	1.35668	up	[UR]	--	Biological Process: skeletal system development (GO:0001501);; Cellular Component: nucleolus (GO:0005730);; Cellular Component: cytoplasm (GO:0005737);; Biological Process: cell communication (GO:0007154);; Biological Process: organ morphogenesis (GO:0009887);; Biological Process: tissue development (GO:0009888);; Biological Process: protein transport (GO:0015031);; Molecular Function: transferas…	--	Sorting nexin-15 GN=SNX15 OS=Bos taurus (Bovine) PE=2 SV=1	PREDICTED: sorting nexin-15-like isoform 1 [Sus scrofa]
ENSSSCG00000013074	RAB3IL1	0.00161084	1.20581	up	--	--	Biological Process: protein transport (GO:0015031);; Molecular Function: Rab guanyl-nucleotide exchange factor activity (GO:0017112);; Biological Process: single-organism cellular process (GO:0044763);;	--	Guanine nucleotide exchange factor for Rab-3A GN=RAB3IL1 OS=Bos taurus (Bovine) PE=2 SV=1	PREDICTED: guanine nucleotide exchange factor for Rab-3A-like [Sus scrofa]
ENSSSCG00000013111	CD6	0.00820126	-1.00282	down	--	--	Molecular Function: catalytic activity (GO:0003824);; Molecular Function: scavenger receptor activity (GO:0005044);; Molecular Function: binding (GO:0005488);; Biological Process: transport (GO:0006810);; Biological Process: multicellular organismal development (GO:0007275);; Cellular Component: cell surface (GO:0009986);; Cellular Component: membrane (GO:0016020);; Biological Process: cellular c…	K06456|0.0|bta:282881|CD6	Deleted in malignant brain tumors 1 protein (Precursor) GN=Dmbt1 OS=Oryctolagus cuniculus (Rabbit) PE=1 SV=2	PREDICTED: T-cell differentiation antigen CD6 [Sus scrofa]
ENSSSCG00000013144	MPEG1	3.87908e-05	2.23059	up	--	--	Cellular Component: integral component of membrane (GO:0016021);;	--	Macrophage-expressed gene 1 protein (Precursor) GN=MPEG1 OS=Bos taurus (Bovine) PE=2 SV=2	macrophage-expressed gene 1 protein precursor [Sus scrofa]
ENSSSCG00000013174	CTNND1	0.00990644	1.61491	up	--	--	Biological Process: morphogenesis of a polarized epithelium (GO:0001738);; Molecular Function: receptor binding (GO:0005102);; Cellular Component: nucleus (GO:0005634);; Cellular Component: cytosol (GO:0005829);; Cellular Component: plasma membrane (GO:0005886);; Cellular Component: cell-cell adherens junction (GO:0005913);; Biological Process: salivary gland morphogenesis (GO:0007435);; Biologic…	K05690|0.0|aml:100473280|CTNND1	Plakophilin-3 GN=PKP3 OS=Bos taurus (Bovine) PE=2 SV=1	PREDICTED: catenin delta-1 isoform 1 [Orcinus orca]
ENSSSCG00000013180	YPEL4	0.00129472	1.50452	up	--	--	Cellular Component: nucleolus (GO:0005730);; Biological Process: regulation of myelination (GO:0031641);; Biological Process: negative regulation of protein kinase B signaling (GO:0051898);;	--	Protein yippee-like 4 GN=YPEL4 OS=Chlorocebus aethiops (Green monkey) PE=2 SV=1	PREDICTED: protein yippee-like 4-like [Monodelphis domestica]
ENSSSCG00000013302	CAT	0.00260974	1.16837	up	[P]	Inorganic ion transport and metabolism	Molecular Function: aminoacylase activity (GO:0004046);; Molecular Function: catalase activity (GO:0004096);; Molecular Function: receptor binding (GO:0005102);; Cellular Component: mitochondrion (GO:0005739);; Cellular Component: peroxisomal membrane (GO:0005778);; Biological Process: triglyceride metabolic process (GO:0006641);; Biological Process: cholesterol metabolic process (GO:0008203);; B…	K03781|0.0|ssc:397568|CAT	Catalase GN=CAT OS=Sus scrofa (Pig) PE=1 SV=4	catalase [Sus scrofa]
ENSSSCG00000013384	--	0.00410563	2.00455	up	--	--	Biological Process: negative regulation of transcription from RNA polymerase II promoter (GO:0000122);; Biological Process: cell morphogenesis (GO:0000902);; Biological Process: in utero embryonic development (GO:0001701);; Molecular Function: sequence-specific DNA binding transcription factor activity (GO:0003700);; Cellular Component: nucleus (GO:0005634);; Biological Process: post-embryonic de…	K09269|1e-148|ecb:100056348|SOX6	Transcription factor SOX-6 GN=SOX6 OS=Pongo abelii (Sumatran orangutan) PE=2 SV=1	PREDICTED: transcription factor SOX-6 isoform X2 [Condylura cristata]
ENSSSCG00000013419	R3HDM4	0.0092325	1.72325	up	[J]	Translation, ribosomal structure and biogenesis	Biological Process: skeletal system development (GO:0001501);; Molecular Function: nucleic acid binding (GO:0003676);; Molecular Function: protein binding (GO:0005515);; Cellular Component: nucleus (GO:0005634);; Biological Process: organ morphogenesis (GO:0009887);; Biological Process: tissue development (GO:0009888);; Biological Process: primary metabolic process (GO:0044238);; Biological Proce…	--	R3H domain-containing protein 4 GN=R3HDM4 OS=Bos taurus (Bovine) PE=2 SV=1	PREDICTED: R3H domain-containing protein C19orf22-like [Sus scrofa]
ENSSSCG00000013575	RETN	1.45328e-09	-2.29978	down	--	--	Molecular Function: hormone activity (GO:0005179);; Cellular Component: extracellular space (GO:0005615);;	K13438|2e-61|ssc:396674|RETN, RSTN	Resistin (Precursor) GN=RETN OS=Bos taurus (Bovine) PE=3 SV=1	resistin precursor [Sus scrofa]
ENSSSCG00000013601	2015-03-02	0.0065018	1.57631	up	[A]	RNA processing and modification	Molecular Function: ubiquitin-protein transferase activity (GO:0004842);; Cellular Component: lysosomal membrane (GO:0005765);; Cellular Component: endoplasmic reticulum membrane (GO:0005789);; Biological Process: endocytosis (GO:0006897);; Molecular Function: zinc ion binding (GO:0008270);; Cellular Component: endosome membrane (GO:0010008);; Cellular Component: integral component of membrane (G…	K10657|1e-146|ssc:100513975|e3 ubiquitin-protein ligase MARCH2-like	E3 ubiquitin-protein ligase MARCH2 GN=MARCH2 OS=Bos taurus (Bovine) PE=2 SV=1	membrane-associated ring finger (C3HC4) 2 [Sus scrofa]
ENSSSCG00000013654	ICAM4	2.29302e-07	1.85647	up	--	--	Cellular Component: membrane (GO:0016020);; Cellular Component: integral component of membrane (GO:0016021);; Biological Process: single organismal cell-cell adhesion (GO:0016337);; Cellular Component: cell part (GO:0044464);;	K06581|1e-155|ssc:100516594|intercellular adhesion molecule 4-like	Intercellular adhesion molecule 4 (Precursor; Fragment) GN=ICAM4 OS=Pan troglodytes (Chimpanzee) PE=2 SV=1	PREDICTED: intercellular adhesion molecule 4-like [Sus scrofa]
ENSSSCG00000013730	KLF1	0.000916785	1.81774	up	[R]	General function prediction only	Cellular Component: nuclear chromatin (GO:0000790);; Molecular Function: core promoter proximal region sequence-specific DNA binding (GO:0000987);; Molecular Function: RNA polymerase II core promoter proximal region sequence-specific DNA binding transcription factor activity involved in positive regulation of transcription (GO:0001077);; Biological Process: vasculogenesis (GO:0001570);; Biologica…	K09204|0.0|ssc:100174958|KLF1	Krueppel-like factor 14 GN=KLF14 OS=Pan troglodytes (Chimpanzee) PE=3 SV=1	Krueppel-like factor 1 [Sus scrofa]
ENSSSCG00000013736	PRDX2	0.00263756	1.7128	up	[O]	Posttranslational modification, protein turnover, chaperones	Biological Process: maternal placenta development (GO:0001893);; Cellular Component: extracellular region (GO:0005576);; Cellular Component: nucleus (GO:0005634);; Cellular Component: cytoplasm (GO:0005737);; Cellular Component: mitochondrion (GO:0005739);; Cellular Component: early endosome (GO:0005769);; Biological Process: mitochondrion organization (GO:0007005);; Molecular Function: protein C…	K03386|1e-105|aml:100477976|peroxiredoxin-2-like	Peroxiredoxin-2 GN=PRDX2 OS=Macaca fascicularis (Crab-eating macaque) PE=2 SV=3	peroxiredoxin-2 [Sus scrofa]
ENSSSCG00000013747	RAD23A	0.00776752	1.20156	up	[O]	Posttranslational modification, protein turnover, chaperones	Cellular Component: proteasome complex (GO:0000502);; Biological Process: skeletal system development (GO:0001501);; Molecular Function: damaged DNA binding (GO:0003684);; Cellular Component: nucleus (GO:0005634);; Cellular Component: cytoplasm (GO:0005737);; Biological Process: nucleotide-excision repair (GO:0006289);; Biological Process: signal transduction (GO:0007165);; Biological Process: or…	K10839|0.0|ssc:100524483|UV excision repair protein RAD23 homolog A-like	UV excision repair protein RAD23 homolog A GN=RAD23A OS=Bos taurus (Bovine) PE=2 SV=1	PREDICTED: UV excision repair protein RAD23 homolog A-like [Sus scrofa]
ENSSSCG00000013777	CLEC17A	0.00463001	1.43114	up	--	--	Molecular Function: binding (GO:0005488);; Molecular Function: mannose binding (GO:0005537);; Cellular Component: cell surface (GO:0009986);; Molecular Function: fucose binding (GO:0042806);;	--	C-type lectin domain family 4 member M GN=CLEC4M OS=Nomascus concolor (Black crested gibbon) PE=3 SV=1	PREDICTED: C-type lectin domain family 17, member A-like [Sus scrofa]
ENSSSCG00000013882	FAM129C	0.000266477	1.5498	up	--	--	Biological Process: skeletal system development (GO:0001501);; Molecular Function: binding (GO:0005488);; Molecular Function: phospholipid binding (GO:0005543);; Biological Process: organ morphogenesis (GO:0009887);; Cellular Component: extracellular region part (GO:0044421);; Biological Process: regulation of cellular process (GO:0050794);; Biological Process: cellular response to stimulus (GO:0…	--	Collagen alpha-1(III) chain GN=COL3A1 OS=Bos taurus (Bovine) PE=1 SV=1	PREDICTED: niban-like protein 2-like [Sus scrofa]
ENSSSCG00000013958	TRIM58	1.07222e-09	2.15805	up	--	--	Biological Process: protein polyubiquitination (GO:0000209);; Biological Process: immune system process (GO:0002376);; Cellular Component: intracellular (GO:0005622);; Biological Process: regulation of transcription, DNA-templated (GO:0006355);; Biological Process: defense response (GO:0006952);; Biological Process: signal transduction (GO:0007165);; Molecular Function: zinc ion binding (GO:00082…	K12027|0.0|bta:525584|TRIM58	E3 ubiquitin-protein ligase TRIM11 GN=TRIM11 OS=Bos taurus (Bovine) PE=2 SV=1	PREDICTED: tripartite motif-containing protein 58 [Sus scrofa]
ENSSSCG00000014141	RFESD	0.000157482	1.46981	up	--	--	Molecular Function: oxidoreductase activity (GO:0016491);; Molecular Function: metal ion binding (GO:0046872);; Molecular Function: 2 iron, 2 sulfur cluster binding (GO:0051537);; Biological Process: oxidation-reduction process (GO:0055114);;	--	--	PREDICTED: Rieske domain-containing protein-like isoform 1 [Sus scrofa]
ENSSSCG00000014249	2015-03-03	2.86179e-14	3.25682	up	[A]	RNA processing and modification	Molecular Function: ubiquitin-protein transferase activity (GO:0004842);; Cellular Component: lysosome (GO:0005764);; Cellular Component: endoplasmic reticulum membrane (GO:0005789);; Biological Process: endocytosis (GO:0006897);; Molecular Function: zinc ion binding (GO:0008270);; Cellular Component: integral component of membrane (GO:0016021);; Biological Process: protein ubiquitination (GO:001…	K10658|1e-148|ssc:100513526|e3 ubiquitin-protein ligase MARCH3-like	E3 ubiquitin-protein ligase MARCH3 GN=MARCH3 OS=Bos taurus (Bovine) PE=2 SV=1	membrane-associated ring finger (C3HC4) 3 [Sus scrofa]
ENSSSCG00000014328	GFRA3	6.77765e-06	5.68561	up	--	--	Biological Process: neuron migration (GO:0001764);; Cellular Component: cytoplasm (GO:0005737);; Biological Process: axon guidance (GO:0007411);; Molecular Function: axon guidance receptor activity (GO:0008046);; Cellular Component: external side of plasma membrane (GO:0009897);; Cellular Component: intracellular membrane-bounded organelle (GO:0043231);; Biological Process: sympathetic nervous sy…	--	GDNF family receptor alpha-2 (Precursor) GN=GFRA2 OS=Bos taurus (Bovine) PE=2 SV=1	PREDICTED: GDNF family receptor alpha-3-like [Sus scrofa]
ENSSSCG00000014335	REEP2	6.65388e-06	2.18823	up	[U]	Intracellular trafficking, secretion, and vesicular transport	Cellular Component: cytoplasmic microtubule (GO:0005881);; Cellular Component: integral component of plasma membrane (GO:0005887);; Molecular Function: taste receptor binding (GO:0031883);; Biological Process: protein transport into membrane raft (GO:0032596);; Biological Process: sensory perception of bitter taste (GO:0050913);; Biological Process: sensory perception of sweet taste (GO:0050916);;	--	Receptor expression-enhancing protein 2 GN=REEP2 OS=Bos taurus (Bovine) PE=2 SV=1	PREDICTED: receptor expression-enhancing protein 2-like [Sus scrofa]
ENSSSCG00000014441	CSF1R	0.00749593	1.31557	up	--	--	Biological Process: angiogenesis (GO:0001525);; Biological Process: ameboidal-type cell migration (GO:0001667);; Biological Process: mast cell activation involved in immune response (GO:0002279);; Biological Process: leukocyte mediated immunity (GO:0002443);; Biological Process: developmental process involved in reproduction (GO:0003006);; Molecular Function: macrophage colony-stimulating factor …	K05090|0.0|ssc:100517086|CSF1R	Macrophage colony-stimulating factor 1 receptor (Precursor) GN=CSF1R OS=Felis catus (Cat) PE=2 SV=1	PREDICTED: macrophage colony-stimulating factor 1 receptor [Sus scrofa]
ENSSSCG00000014726	HBE1	0.00108154	1.30669	up	--	--	Biological Process: negative regulation of transcription from RNA polymerase II promoter (GO:0000122);; Molecular Function: oxygen transporter activity (GO:0005344);; Molecular Function: iron ion binding (GO:0005506);; Cellular Component: hemoglobin complex (GO:0005833);; Biological Process: oxygen transport (GO:0015671);; Molecular Function: oxygen binding (GO:0019825);; Molecular Function: heme…	K13825|6e-81|ssc:407067|HBE1	Hemoglobin subunit theta OS=Sus scrofa (Pig) PE=1 SV=1	RecName: Full=Hemoglobin subunit theta; AltName: Full=Hemoglobin theta chain; AltName: Full=Theta-globin
ENSSSCG00000014727	--	2.76577e-05	1.97068	up	--	--	Cellular Component: phosphopyruvate hydratase complex (GO:0000015);; Molecular Function: magnesium ion binding (GO:0000287);; Molecular Function: phosphopyruvate hydratase activity (GO:0004634);; Molecular Function: oxygen transporter activity (GO:0005344);; Molecular Function: iron ion binding (GO:0005506);; Cellular Component: hemoglobin complex (GO:0005833);; Biological Process: glycolytic pro…	--	Hemoglobin subunit beta GN=HBB OS=Sus scrofa (Pig) PE=1 SV=3	PREDICTED: hemoglobin subunit beta-like [Sus scrofa]
ENSSSCG00000014798	ART5	6.54333e-15	2.89629	up	--	--	Molecular Function: NAD+ ADP-ribosyltransferase activity (GO:0003950);; Molecular Function: NAD+ nucleosidase activity (GO:0003953);; Molecular Function: NAD(P)+-protein-arginine ADP-ribosyltransferase activity (GO:0003956);; Cellular Component: extracellular region (GO:0005576);; Biological Process: protein ADP-ribosylation (GO:0006471);; Cellular Component: membrane (GO:0016020);; Molecular Fun…	K00775|1e-152|ssc:100522939|ecto-ADP-ribosyltransferase 5-like	Ecto-ADP-ribosyltransferase 5 (Precursor) GN=ART5 OS=Bos taurus (Bovine) PE=2 SV=1	PREDICTED: ecto-ADP-ribosyltransferase 5-like [Sus scrofa]
ENSSSCG00000014851	SLCO2B1	0.00262842	-1.707	down	--	--	Molecular Function: sodium-independent organic anion transmembrane transporter activity (GO:0015347);; Biological Process: organic anion transport (GO:0015711);; Cellular Component: membrane (GO:0016020);;	K14352|0.0|ssc:100520260|solute carrier organic anion transporter family member 2B1-like	Solute carrier organic anion transporter family member 3A1 GN=SLCO3A1 OS=Bos taurus (Bovine) PE=2 SV=1	PREDICTED: LOW QUALITY PROTEIN: solute carrier organic anion transporter family member 2B1 [Tursiops truncatus]
ENSSSCG00000014875	CAPN5	0.00500252	1.16543	up	--	--	Molecular Function: calcium-dependent cysteine-type endopeptidase activity (GO:0004198);; Molecular Function: protein binding (GO:0005515);; Cellular Component: intracellular (GO:0005622);; Cellular Component: cytoplasm (GO:0005737);; Biological Process: proteolysis (GO:0006508);; Cellular Component: cell surface (GO:0009986);; Biological Process: gene expression (GO:0010467);; Biological Process…	K08574|0.0|ssc:100524513|CAPN5	Calpain-3 GN=CAPN3 OS=Macaca fascicularis (Crab-eating macaque) PE=2 SV=1	PREDICTED: calpain-5 [Sus scrofa]
ENSSSCG00000014965	ENDOD1	2.17708e-11	3.14201	up	--	--	Molecular Function: nucleic acid binding (GO:0003676);; Molecular Function: hydrolase activity (GO:0016787);; Molecular Function: metal ion binding (GO:0046872);;	K01173|0.0|ssc:100526236|ENDOD1	--	PREDICTED: endonuclease domain-containing 1 protein-like [Sus scrofa]
ENSSSCG00000014966	SESN3	9.5999e-05	1.84128	up	--	--	Cellular Component: nucleus (GO:0005634);; Biological Process: cell cycle arrest (GO:0007050);;	K10141|0.0|ssc:100526065|sestrin-3-like	Sestrin-1 GN=SESN1 OS=Macaca fascicularis (Crab-eating macaque) PE=2 SV=1	PREDICTED: sestrin-3 isoform 1 [Orcinus orca]
ENSSSCG00000015056	REXO2	4.04839e-07	1.95225	up	[A]	RNA processing and modification	Molecular Function: nucleic acid binding (GO:0003676);; Cellular Component: nucleolus (GO:0005730);; Cellular Component: mitochondrion (GO:0005739);; Cellular Component: plasma membrane (GO:0005886);; Biological Process: nucleobase-containing compound metabolic process (GO:0006139);; Molecular Function: 3'-5' exonuclease activity (GO:0008408);;	K13288|7e-38|ssc:100522629|oligoribonuclease, mitochondrial-like	Oligoribonuclease, mitochondrial (Precursor) GN=REXO2 OS=Bos taurus (Bovine) PE=2 SV=1	PREDICTED: oligoribonuclease, mitochondrial-like [Sus scrofa]
ENSSSCG00000015073	TAGLN	6.27339e-33	-4.36229	down	--	--	Biological Process: negative regulation of transcription from RNA polymerase II promoter (GO:0000122);; Molecular Function: actin binding (GO:0003779);; Cellular Component: nucleus (GO:0005634);; Cellular Component: cytoplasm (GO:0005737);; Biological Process: muscle organ development (GO:0007517);; Biological Process: single-organism cellular process (GO:0044763);;	--	Transgelin GN=TAGLN OS=Bos taurus (Bovine) PE=1 SV=4	transgelin [Sus scrofa]
ENSSSCG00000015084	FXYD2	1.1187e-05	Inf	up	--	--	Molecular Function: ion channel activity (GO:0005216);; Biological Process: potassium ion transport (GO:0006813);; Biological Process: sodium ion transport (GO:0006814);; Cellular Component: integral component of membrane (GO:0016021);;	K01538|1e-31|ssc:100525297|sodium/potassium-transporting ATPase subunit gamma-like	Sodium/potassium-transporting ATPase subunit gamma GN=FXYD2 OS=Bos taurus (Bovine) PE=2 SV=1	sodium/potassium-transporting ATPase subunit gamma [Sus scrofa]
ENSSSCG00000015137	CRTAM	0.00260758	-1.93247	down	--	--	Biological Process: detection of tumor cell (GO:0002355);; Biological Process: positive regulation of natural killer cell mediated cytotoxicity directed against tumor cell target (GO:0002860);; Molecular Function: receptor binding (GO:0005102);; Cellular Component: plasma membrane (GO:0005886);; Biological Process: cell recognition (GO:0008037);; Cellular Component: integral component of membrane…	--	Neurotrimin (Precursor) GN=NTM OS=Bos taurus (Bovine) PE=2 SV=1	PREDICTED: cytotoxic and regulatory T-cell molecule-like [Sus scrofa]
ENSSSCG00000015287	TMCC2	3.06005e-05	2.10913	up	--	--	Biological Process: skeletal system development (GO:0001501);; Molecular Function: binding (GO:0005488);; Biological Process: organ morphogenesis (GO:0009887);; Biological Process: tissue development (GO:0009888);; Cellular Component: integral component of membrane (GO:0016021);; Biological Process: macromolecule metabolic process (GO:0043170);; Cellular Component: extracellular region part (GO:0…	--	Collagen alpha-1(II) chain (Precursor) GN=COL2A1 OS=Bos taurus (Bovine) PE=1 SV=4	PREDICTED: transmembrane and coiled-coil domains protein 2 [Orcinus orca]
ENSSSCG00000015326	COL1A2	0.00448878	-2.46837	down	--	--	Biological Process: skeletal system development (GO:0001501);; Biological Process: ossification (GO:0001503);; Biological Process: blood vessel development (GO:0001568);; Biological Process: chondrocyte differentiation (GO:0002062);; Biological Process: heart morphogenesis (GO:0003007);; Molecular Function: extracellular matrix structural constituent (GO:0005201);; Cellular Component: collagen ty…	K06236|0.0|ssc:733632|COL1A2	Collagen alpha-2(I) chain (Precursor) GN=COL1A2 OS=Canis familiaris (Dog) PE=2 SV=2	collagen, type I, alpha 2 precursor [Sus scrofa]
ENSSSCG00000015340	ASNS	0.000142039	1.49411	up	[E]	Amino acid transport and metabolism	Molecular Function: asparagine synthase (glutamine-hydrolyzing) activity (GO:0004066);; Molecular Function: ATP binding (GO:0005524);; Biological Process: glutamine metabolic process (GO:0006541);; Biological Process: negative regulation of apoptotic process (GO:0043066);; Biological Process: positive regulation of mitotic cell cycle (GO:0045931);; Biological Process: L-asparagine biosynthetic pr…	K01953|0.0|ssc:100312961|ASNS	Asparagine synthetase [glutamine-hydrolyzing] GN=ASNS OS=Bos taurus (Bovine) PE=2 SV=3	asparagine synthetase [Sus scrofa]
ENSSSCG00000015413	FGL2	0.00994127	1.58026	up	--	--	Biological Process: blood vessel development (GO:0001568);; Molecular Function: binding (GO:0005488);; Cellular Component: extracellular region (GO:0005576);; Biological Process: cell adhesion (GO:0007155);; Biological Process: signal transduction (GO:0007165);; Cellular Component: cell surface (GO:0009986);; Biological Process: positive regulation of macromolecule metabolic process (GO:0010604);…	--	Fibroleukin (Precursor) GN=FGL2 OS=Bos taurus (Bovine) PE=2 SV=1	fibroleukin precursor [Sus scrofa]
ENSSSCG00000015545	GLUL	0.000355726	1.36913	up	[E]	Amino acid transport and metabolism	Molecular Function: glutamate decarboxylase activity (GO:0004351);; Molecular Function: glutamate-ammonia ligase activity (GO:0004356);; Molecular Function: ATP binding (GO:0005524);; Cellular Component: mitochondrion (GO:0005739);; Biological Process: glutamine biosynthetic process (GO:0006542);; Biological Process: cell proliferation (GO:0008283);; Biological Process: response to glucose (GO:00…	K01915|0.0|dre:403046|glul	Glutamine synthetase GN=GLUL OS=Sus scrofa (Pig) PE=2 SV=3	glutamate-ammonia ligase [Sus scrofa]
ENSSSCG00000015617	G0S2	9.41385e-58	-6.18774	down	[J]	Translation, ribosomal structure and biogenesis	Biological Process: skeletal system development (GO:0001501);; Molecular Function: binding (GO:0005488);; Cellular Component: proteinaceous extracellular matrix (GO:0005578);; Cellular Component: mitochondrion (GO:0005739);; Biological Process: signal transduction (GO:0007165);; Biological Process: organ morphogenesis (GO:0009887);; Biological Process: positive regulation of apoptotic process (GO…	--	Collagen alpha-1(I) chain GN=COL1A1 OS=Mammut americanum (American mastodon) PE=1 SV=4	PREDICTED: G0/G1 switch regulatory protein 2-like [Sus scrofa]
ENSSSCG00000015649	DYRK3	0.000973725	2.34032	up	[RTKL]	--	Molecular Function: magnesium ion binding (GO:0000287);; Molecular Function: protein serine/threonine kinase activity (GO:0004674);; Molecular Function: protein serine/threonine/tyrosine kinase activity (GO:0004712);; Molecular Function: protein tyrosine kinase activity (GO:0004713);; Molecular Function: protein binding (GO:0005515);; Molecular Function: ATP binding (GO:0005524);; Cellular Compon…	K08825|1e-152|ssc:100521814|dual specificity tyrosine-phosphorylation-regulated kinase 3-like	Dual specificity tyrosine-phosphorylation-regulated kinase 3 GN=DYRK3 OS=Macaca fascicularis (Crab-eating macaque) PE=2 SV=1	PREDICTED: dual specificity tyrosine-phosphorylation-regulated kinase 3-like [Sus scrofa]
ENSSSCG00000015783	CASP3	0.00784758	-4.05	down	--	--	Biological Process: B cell homeostasis (GO:0001782);; Biological Process: release of cytochrome c from mitochondria (GO:0001836);; Molecular Function: aspartic-type endopeptidase activity (GO:0004190);; Molecular Function: cysteine-type endopeptidase activity (GO:0004197);; Molecular Function: cyclin-dependent protein serine/threonine kinase inhibitor activity (GO:0004861);; Cellular Component: n…	K02187|1e-112|ssc:397244|CASP3	Caspase-3 subunit p12 (Precursor) GN=CASP3 OS=Sus scrofa (Pig) PE=1 SV=1	caspase-3 [Sus scrofa]
ENSSSCG00000015802	FAM149A	2.74642e-10	2.66627	up	[D]	Cell cycle control, cell division, chromosome partitioning	Molecular Function: protein binding (GO:0005515);; Biological Process: cellular component organization (GO:0016043);; Biological Process: multicellular organismal process (GO:0032501);; Cellular Component: macromolecular complex (GO:0032991);; Biological Process: cellular metabolic process (GO:0044237);; Cellular Component: nuclear part (GO:0044428);; Biological Process: single-organism cellular …	--	Protein FAM149B1 GN=FAM149B1 OS=Bos taurus (Bovine) PE=2 SV=1	PREDICTED: protein FAM149A-like [Sus scrofa]
ENSSSCG00000015842	PPP2CA	2.66869e-06	1.72667	up	[T]	Signal transduction mechanisms	Cellular Component: protein phosphatase type 2A complex (GO:0000159);; Cellular Component: chromosome, centromeric region (GO:0000775);; Cellular Component: spindle pole (GO:0000922);; Molecular Function: protein serine/threonine kinase activity (GO:0004674);; Molecular Function: phosphoprotein phosphatase activity (GO:0004721);; Molecular Function: ATP binding (GO:0005524);; Cellular Component: …	K04382|1e-168|dre:406582|ppp2cb, fb17h07, fc05c02, fk24a01, wu:fb17h07, wu:fc05c02, wu:fk24a01, zgc:55808, zgc:77172	Serine/threonine-protein phosphatase 2A catalytic subunit beta isoform GN=PPP2CB OS=Oryctolagus cuniculus (Rabbit) PE=1 SV=1	PREDICTED: serine/threonine-protein phosphatase 2A catalytic subunit beta isoform [Mustela putorius furo]
ENSSSCG00000015850	DUSP4	2.66076e-12	-3.83611	down	[T]	Signal transduction mechanisms	Molecular Function: phosphoprotein phosphatase activity (GO:0004721);; Molecular Function: protein tyrosine phosphatase activity (GO:0004725);; Biological Process: cellular protein modification process (GO:0006464);; Biological Process: phosphate-containing compound metabolic process (GO:0006796);; Molecular Function: MAP kinase tyrosine/serine/threonine phosphatase activity (GO:0017017);; Biolog…	K04459|0.0|ssc:100514374|dual specificity protein phosphatase 4-like	Dual specificity protein phosphatase 6 GN=DUSP6 OS=Bos taurus (Bovine) PE=2 SV=1	PREDICTED: dual specificity protein phosphatase 4-like [Sus scrofa]
ENSSSCG00000016034	COL3A1	0.00341544	-1.54209	down	--	--	Biological Process: ossification (GO:0001503);; Biological Process: blood vessel development (GO:0001568);; Molecular Function: extracellular matrix structural constituent (GO:0005201);; Cellular Component: collagen type III trimer (GO:0005586);; Cellular Component: collagen type IV trimer (GO:0005587);; Biological Process: cell-matrix adhesion (GO:0007160);; Biological Process: transforming grow…	K14313|0.0|ssc:100152001|hypothetical protein LOC100152001	Collagen alpha-1(III) chain GN=COL3A1 OS=Bos taurus (Bovine) PE=1 SV=1	collagen alpha-1(III) chain precursor [Sus scrofa]
ENSSSCG00000016056	GLS	0.000302433	-1.59427	down	[E]	Amino acid transport and metabolism	Biological Process: regulation of respiratory gaseous exchange by neurological system process (GO:0002087);; Molecular Function: glutaminase activity (GO:0004359);; Biological Process: glutamate biosynthetic process (GO:0006537);; Biological Process: glutamine catabolic process (GO:0006543);; Biological Process: synaptic transmission (GO:0007268);; Biological Process: behavior (GO:0007610);; Biol…	K01425|0.0|bta:525335|GLS, MGC142652	--	PREDICTED: glutaminase kidney isoform, mitochondrial [Sus scrofa]
ENSSSCG00000016104	TRAK2	7.40122e-09	2.09019	up	--	--	Cellular Component: intracellular part (GO:0044424);; Biological Process: regulation of biological process (GO:0050789);;	--	Myosin-13 GN=MYH13 OS=Canis familiaris (Dog) PE=3 SV=1	PREDICTED: trafficking kinesin-binding protein 2 [Sus scrofa]
ENSSSCG00000016205	NHEJ1	0.00285279	1.33354	up	--	--	Molecular Function: DNA binding (GO:0003677);; Cellular Component: nucleus (GO:0005634);; Biological Process: double-strand break repair via nonhomologous end joining (GO:0006303);; Biological Process: DNA recombination (GO:0006310);; Biological Process: response to ionizing radiation (GO:0010212);; Biological Process: B cell differentiation (GO:0030183);; Biological Process: T cell differentiati…	K10980|1e-172|ssc:100153546|NHEJ1	--	PREDICTED: non-homologous end-joining factor 1 [Sus scrofa]
ENSSSCG00000016215	TUBA4A	7.21474e-06	1.9214	up	[Z]	Cytoskeleton	Biological Process: microtubule cytoskeleton organization (GO:0000226);; Molecular Function: GTPase activity (GO:0003924);; Molecular Function: structural constituent of cytoskeleton (GO:0005200);; Molecular Function: protein binding (GO:0005515);; Molecular Function: GTP binding (GO:0005525);; Cellular Component: cytoplasmic microtubule (GO:0005881);; Biological Process: GTP catabolic process (G…	K07374|0.0|bta:777775|TUBA4A, MGC139408	Tubulin alpha-4A chain GN=TUBA4A OS=Macaca fascicularis (Crab-eating macaque) PE=2 SV=1	PREDICTED: tubulin alpha-4A chain [Orcinus orca]
ENSSSCG00000016340	ASB1	0.000756041	1.44885	up	[R]	General function prediction only	Molecular Function: catalytic activity (GO:0003824);; Biological Process: anatomical structure morphogenesis (GO:0009653);; Biological Process: protein ubiquitination (GO:0016567);; Biological Process: male genitalia development (GO:0030539);; Biological Process: intracellular signal transduction (GO:0035556);; Biological Process: primary metabolic process (GO:0044238);; Biological Process: cellu…	K10323|0.0|bta:617358|ASB1	Ankyrin repeat and SOCS box protein 5 GN=ASB5 OS=Bos taurus (Bovine) PE=2 SV=1	PREDICTED: ankyrin repeat and SOCS box protein 1-like [Sus scrofa]
ENSSSCG00000016396	TNFAIP6	0.00570182	-2.10594	down	--	--	Molecular Function: protein binding (GO:0005515);; Molecular Function: hyaluronic acid binding (GO:0005540);; Biological Process: transport (GO:0006810);; Biological Process: cell adhesion (GO:0007155);; Biological Process: tissue development (GO:0009888);; Cellular Component: cytoplasmic membrane-bounded vesicle (GO:0016023);; Cellular Component: organelle membrane (GO:0031090);; Biological Proc…	--	Tumor necrosis factor-inducible gene 6 protein (Precursor) GN=TNFAIP6 OS=Oryctolagus cuniculus (Rabbit) PE=2 SV=1	tumor necrosis factor-inducible gene 6 protein precursor [Sus scrofa]
ENSSSCG00000016400	C2orf54	0.00076259	-3.05066	down	[J]	Translation, ribosomal structure and biogenesis	Biological Process: skeletal system development (GO:0001501);; Molecular Function: binding (GO:0005488);; Cellular Component: collagen trimer (GO:0005581);; Biological Process: organ morphogenesis (GO:0009887);; Biological Process: tissue development (GO:0009888);; Biological Process: cellular component organization (GO:0016043);; Biological Process: macromolecule metabolic process (GO:0043170);;…	--	Parotid hormone (Precursor) OS=Sus scrofa (Pig) PE=1 SV=2	PREDICTED: uncharacterized protein C2orf54-like [Sus scrofa]
ENSSSCG00000016498	MKRN1	0.00402665	1.55844	up	[R]	General function prediction only	Molecular Function: chromatin binding (GO:0003682);; Molecular Function: zinc ion binding (GO:0008270);; Biological Process: protein ubiquitination (GO:0016567);; Molecular Function: ligase activity (GO:0016874);;	--	E3 ubiquitin-protein ligase makorin-1 GN=MKRN1 OS=Macropus eugenii (Tammar wallaby) PE=2 SV=1	PREDICTED: E3 ubiquitin-protein ligase makorin-1 isoform 1 [Sus scrofa]
ENSSSCG00000016535	CALD1	0.000112092	1.42482	up	--	--	Molecular Function: actin binding (GO:0003779);; Molecular Function: calmodulin binding (GO:0005516);; Cellular Component: plasma membrane (GO:0005886);; Biological Process: cellular component movement (GO:0006928);; Biological Process: muscle contraction (GO:0006936);; Biological Process: cytoskeleton organization (GO:0007010);; Biological Process: nervous system development (GO:0007399);; Molec…	K12327|0.0|ssc:100524227|caldesmon-like	Trichohyalin GN=TCHH OS=Ovis aries (Sheep) PE=2 SV=2	PREDICTED: caldesmon [Sus scrofa]
ENSSSCG00000016573	IRF5	0.00175849	1.20185	up	--	--	Molecular Function: regulatory region DNA binding (GO:0000975);; Biological Process: regulation of immune system process (GO:0002682);; Molecular Function: sequence-specific DNA binding transcription factor activity (GO:0003700);; Cellular Component: nucleus (GO:0005634);; Cellular Component: cytoplasm (GO:0005737);; Biological Process: cell surface receptor signaling pathway (GO:0007166);; Biolo…	K09446|0.0|ssc:100515633|interferon regulatory factor 5-like	Interferon regulatory factor 5 GN=IRF5 OS=Bos taurus (Bovine) PE=2 SV=1	PREDICTED: interferon regulatory factor 5-like isoform 1 [Sus scrofa]
ENSSSCG00000016676	--	3.18737e-15	2.948	up	--	--	Molecular Function: thioether S-methyltransferase activity (GO:0004790);; Cellular Component: cytosol (GO:0005829);; Biological Process: amine metabolic process (GO:0009308);; Molecular Function: amine N-methyltransferase activity (GO:0030748);; Biological Process: methylation (GO:0032259);;	--	Indolethylamine N-methyltransferase GN=INMT OS=Oryctolagus cuniculus (Rabbit) PE=1 SV=1	indolethylamine N-methyltransferase [Sus scrofa]
ENSSSCG00000016692	TAX1BP1	5.52879e-05	1.54954	up	--	--	Biological Process: apoptotic process (GO:0006915);; Molecular Function: kinase binding (GO:0019900);; Biological Process: negative regulation of NF-kappaB transcription factor activity (GO:0032088);;	--	Tax1-binding protein 1 homolog GN=TAX1BP1 OS=Bos taurus (Bovine) PE=2 SV=1	PREDICTED: tax1-binding protein 1 homolog [Sus scrofa]
ENSSSCG00000016715	OSBPL3	0.00963982	-1.90652	down	--	--	Molecular Function: phospholipid binding (GO:0005543);; Cellular Component: cytosol (GO:0005829);; Cellular Component: plasma membrane (GO:0005886);; Biological Process: lipid transport (GO:0006869);; Molecular Function: cholesterol binding (GO:0015485);; Cellular Component: nuclear membrane (GO:0031965);; Cellular Component: perinuclear endoplasmic reticulum (GO:0097038);;	--	Oxysterol-binding protein 1 GN=OSBP OS=Oryctolagus cuniculus (Rabbit) PE=1 SV=1	PREDICTED: oxysterol-binding protein-related protein 3 isoform 4 [Sus scrofa]
ENSSSCG00000016725	TNS3	0.00104419	1.51157	up	--	--	Molecular Function: protein binding (GO:0005515);; Cellular Component: nucleus (GO:0005634);; Cellular Component: cytoplasm (GO:0005737);; Biological Process: positive regulation of cell proliferation (GO:0008284);; Biological Process: gene expression (GO:0010467);; Biological Process: dephosphorylation (GO:0016311);; Biological Process: cell migration (GO:0016477);; Molecular Function: phosphata…	--	Tensin-1 GN=TNS1 OS=Bos taurus (Bovine) PE=2 SV=1	Tensin-3 [Bos grunniens mutus]
ENSSSCG00000016901	GZMK	1.27628e-06	-2.75672	down	--	--	Molecular Function: serine-type endopeptidase activity (GO:0004252);; Molecular Function: protein binding (GO:0005515);; Biological Process: proteolysis (GO:0006508);; Biological Process: response to stress (GO:0006950);; Molecular Function: hydrolase activity (GO:0016787);; Biological Process: positive regulation of apoptotic process (GO:0043065);; Biological Process: negative regulation of cata…	K08663|1e-156|ssc:100233185|GZMK	Granzyme A (Precursor) GN=GZMA OS=Bos taurus (Bovine) PE=2 SV=1	granzyme K precursor [Sus scrofa]
ENSSSCG00000016902	--	5.08887e-08	-4.48617	down	--	--	Molecular Function: serine-type endopeptidase activity (GO:0004252);; Cellular Component: extracellular region (GO:0005576);; Biological Process: cleavage of lamin involved in execution phase of apoptosis (GO:0006922);; Biological Process: response to stress (GO:0006950);; Biological Process: cytolysis (GO:0019835);; Biological Process: negative regulation of endodeoxyribonuclease activity (GO:00…	K01352|1e-153|ssc:100233183|GZMA	Granzyme A (Precursor) GN=GZMA OS=Bos taurus (Bovine) PE=2 SV=1	PREDICTED: granzyme A-like [Sus scrofa]
ENSSSCG00000016903	GZMA	2.22832e-21	-2.95976	down	--	--	Molecular Function: serine-type endopeptidase activity (GO:0004252);; Molecular Function: protein binding (GO:0005515);; Cellular Component: extracellular region (GO:0005576);; Biological Process: cleavage of lamin involved in execution phase of apoptosis (GO:0006922);; Biological Process: hemostasis (GO:0007599);; Molecular Function: serine-type peptidase activity (GO:0008236);; Biological Proce…	K01352|1e-152|ssc:100519520|granzyme A-like	Granzyme A (Precursor) GN=GZMA OS=Bos taurus (Bovine) PE=2 SV=1	granzyme A precursor [Sus scrofa]
ENSSSCG00000016981	CPEB4	1.3863e-05	2.1793	up	--	--	Molecular Function: nucleotide binding (GO:0000166);; Molecular Function: RNA binding (GO:0003723);; Biological Process: cellular process (GO:0009987);; Cellular Component: intracellular part (GO:0044424);; Cellular Component: synapse (GO:0045202);; Molecular Function: organic cyclic compound binding (GO:0097159);; Molecular Function: heterocyclic compound binding (GO:1901363);;	--	Cytoplasmic polyadenylation element-binding protein 1 GN=CPEB1 OS=Pongo abelii (Sumatran orangutan) PE=2 SV=1	PREDICTED: cytoplasmic polyadenylation element-binding protein 4 isoform 1 [Sus scrofa]
ENSSSCG00000017043	RNF145	0.00745122	-1.17306	down	--	--	Molecular Function: zinc ion binding (GO:0008270);; Biological Process: cellular process (GO:0009987);; Cellular Component: cell part (GO:0044464);; Biological Process: regulation of biological process (GO:0050789);;	--	E3 ubiquitin-protein ligase RNF139 GN=RNF139 OS=Pongo abelii (Sumatran orangutan) PE=2 SV=1	PREDICTED: LOW QUALITY PROTEIN: RING finger protein 145 [Sus scrofa]
ENSSSCG00000017122	CH242-128B1.2	0.00206481	1.21644	up	[J]	Translation, ribosomal structure and biogenesis	Biological Process: skeletal system development (GO:0001501);; Biological Process: organ morphogenesis (GO:0009887);; Biological Process: tissue development (GO:0009888);; Cellular Component: membrane (GO:0016020);; Cellular Component: extracellular region part (GO:0044421);; Biological Process: regulation of cellular process (GO:0050794);; Biological Process: cellular response to stimulus (GO:00…	K06512|0.0|ssc:100522225|leukocyte immunoglobulin-like receptor subfamily B member 3-like	Leukocyte immunoglobulin-like receptor subfamily B member 5 (Precursor) GN=LILRB5 OS=Pan troglodytes (Chimpanzee) PE=2 SV=1	PREDICTED: leukocyte immunoglobulin-like receptor subfamily B member 3-like [Sus scrofa]
ENSSSCG00000017199	TRIM47	0.00505396	1.16226	up	--	--	Biological Process: skeletal system development (GO:0001501);; Molecular Function: protein binding (GO:0005515);; Cellular Component: intracellular (GO:0005622);; Biological Process: cellular protein modification process (GO:0006464);; Biological Process: signal transduction (GO:0007165);; Molecular Function: zinc ion binding (GO:0008270);; Biological Process: embryo development (GO:0009790);; Bi…	K12023|0.0|ssc:100520974|TRIM47	Tripartite motif-containing protein 16 GN=TRIM16 OS=Pongo abelii (Sumatran orangutan) PE=2 SV=1	PREDICTED: tripartite motif-containing protein 47 [Sus scrofa]
ENSSSCG00000017306	CD61	8.44392e-10	2.16001	up	--	--	Molecular Function: receptor activity (GO:0004872);; Molecular Function: integrin binding (GO:0005178);; Molecular Function: protein binding (GO:0005515);; Biological Process: cell-substrate junction assembly (GO:0007044);; Biological Process: cell adhesion (GO:0007155);; Biological Process: cell-matrix adhesion (GO:0007160);; Biological Process: integrin-mediated signaling pathway (GO:0007229);;…	K06493|0.0|ssc:397063|ITGB3, CD61	Integrin beta-5 (Precursor) GN=ITGB5 OS=Bos taurus (Bovine) PE=1 SV=2	integrin beta-3 precursor [Sus scrofa]
ENSSSCG00000017355	GRN	0.000900247	1.29129	up	--	--	Biological Process: blastocyst hatching (GO:0001835);; Molecular Function: G-protein coupled receptor activity (GO:0004930);; Cellular Component: extracellular region (GO:0005576);; Cellular Component: extracellular space (GO:0005615);; Cellular Component: mitochondrion (GO:0005739);; Biological Process: response to stress (GO:0006950);; Biological Process: G-protein coupled receptor signaling pa…	--	Antimicrobial peptide eNAP-1 (Fragment) OS=Equus caballus (Horse) PE=1 SV=1	granulins precursor [Sus scrofa]
ENSSSCG00000017357	ITGA2B	1.35846e-05	1.62742	up	--	--	Cellular Component: focal adhesion (GO:0005925);; Biological Process: phosphate-containing compound metabolic process (GO:0006796);; Biological Process: cell adhesion (GO:0007155);; Biological Process: cell-matrix adhesion (GO:0007160);; Biological Process: integrin-mediated signaling pathway (GO:0007229);; Cellular Component: integrin complex (GO:0008305);; Cellular Component: external side of p…	K06476|0.0|ssc:397059|GPIIB, Itga2b	Integrin alpha-IIb light chain (Fragment) GN=ITGA2B OS=Papio cynocephalus (Yellow baboon) PE=2 SV=1	integrin alpha-IIb precursor [Sus scrofa]
ENSSSCG00000017358	SLC4A1	9.36402e-09	2.25387	up	--	--	Biological Process: skeletal system development (GO:0001501);; Molecular Function: inorganic anion exchanger activity (GO:0005452);; Cellular Component: proteinaceous extracellular matrix (GO:0005578);; Cellular Component: plasma membrane (GO:0005886);; Cellular Component: integral component of plasma membrane (GO:0005887);; Biological Process: anion transport (GO:0006820);; Biological Process: c…	K06573|0.0|ssc:100514249|SLC4A1	Anion exchange protein 2 GN=SLC4A2 OS=Equus caballus (Horse) PE=2 SV=1	PREDICTED: band 3 anion transport protein [Sus scrofa]
ENSSSCG00000017359	RUNDC3A	2.69149e-07	1.82819	up	--	--	--	--	RUN domain-containing protein 3A GN=RUNDC3A OS=Pongo abelii (Sumatran orangutan) PE=2 SV=1	PREDICTED: RUN domain-containing protein 3A isoform 1 [Sus scrofa]
ENSSSCG00000017389	RAMP2	0.00818824	2.04011	up	--	--	Biological Process: sprouting angiogenesis (GO:0002040);; Cellular Component: cytoplasm (GO:0005737);; Cellular Component: plasma membrane (GO:0005886);; Biological Process: calcium ion transport (GO:0006816);; Biological Process: intracellular protein transport (GO:0006886);; Biological Process: heart development (GO:0007507);; Biological Process: regulation of blood pressure (GO:0008217);; Biol…	K08448|1e-101|ssc:397155|RAMP2	Receptor activity-modifying protein 3 (Precursor) GN=RAMP3 OS=Sus scrofa (Pig) PE=2 SV=1	receptor activity-modifying protein 2 precursor [Sus scrofa]
ENSSSCG00000017430	EIF1	0.00436937	1.56519	up	[J]	Translation, ribosomal structure and biogenesis	Molecular Function: translation initiation factor activity (GO:0003743);; Biological Process: translational initiation (GO:0006413);; Biological Process: dosage compensation by inactivation of X chromosome (GO:0009048);;	K03113|1e-60|mdo:100012315|similar to isolog of yeast sui1 and rice gos2	Eukaryotic translation initiation factor 1 GN=EIF1 OS=Pongo abelii (Sumatran orangutan) PE=3 SV=1	Eukaryotic translation initiation factor 1, partial [Bos grunniens mutus]
ENSSSCG00000017488	CSF3	2.3415e-06	#NAME?	down	[J]	Translation, ribosomal structure and biogenesis	Molecular Function: cytokine activity (GO:0005125);; Cellular Component: extracellular space (GO:0005615);; Biological Process: immune response (GO:0006955);; Molecular Function: growth factor activity (GO:0008083);; Biological Process: positive regulation of phosphatidylinositol 3-kinase signaling (GO:0014068);; Molecular Function: enzyme binding (GO:0019899);; Biological Process: positive regul…	K05423|1e-106|ssc:100512071|granulocyte colony-stimulating factor-like	Granulocyte colony-stimulating factor (Precursor) GN=CSF3 OS=Sus scrofa (Pig) PE=2 SV=2	PREDICTED: granulocyte colony-stimulating factor-like [Sus scrofa]
ENSSSCG00000017492	--	0.0015784	1.23035	up	[S]	Function unknown	Biological Process: ceramide metabolic process (GO:0006672);; Cellular Component: integral component of membrane (GO:0016021);; Cellular Component: SPOTS complex (GO:0035339);;	--	ORM1-like protein 3 GN=ORMDL3 OS=Bos taurus (Bovine) PE=2 SV=1	PREDICTED: ORM1-like protein 3 isoform X1 [Mustela putorius furo]
ENSSSCG00000017494	IKZF3	0.00797167	-1.0033	down	[R]	General function prediction only	Cellular Component: nucleus (GO:0005634);; Cellular Component: cytoplasm (GO:0005737);; Cellular Component: plasma membrane (GO:0005886);; Biological Process: regulation of transcription, DNA-templated (GO:0006355);; Biological Process: regulation of B cell proliferation (GO:0030888);; Molecular Function: protein homodimerization activity (GO:0042803);; Biological Process: regulation of apoptotic…	K09220|0.0|ssc:100516292|zinc finger protein Aiolos-like	Zinc finger protein Aiolos GN=IKZF3 OS=Bos taurus (Bovine) PE=2 SV=1	PREDICTED: zinc finger protein Aiolos-like [Sus scrofa]
ENSSSCG00000017517	TBX21	3.78078e-05	-1.39684	down	[J]	Translation, ribosomal structure and biogenesis	Molecular Function: DNA binding (GO:0003677);; Molecular Function: sequence-specific DNA binding transcription factor activity (GO:0003700);; Molecular Function: protein binding (GO:0005515);; Cellular Component: extracellular region (GO:0005576);; Cellular Component: nucleus (GO:0005634);; Biological Process: regulation of transcription, DNA-templated (GO:0006355);; Biological Process: cell surf…	K10166|0.0|ssc:100518804|t-box transcription factor TBX21-like	T-box transcription factor TBX4 GN=TBX4 OS=Canis familiaris (Dog) PE=2 SV=1	PREDICTED: T-box transcription factor TBX21 [Sus scrofa]
ENSSSCG00000017643	2015-09-04	0.000954415	2.30943	up	[DZ]	--	Cellular Component: kinetochore (GO:0000776);; Molecular Function: GTP binding (GO:0005525);; Cellular Component: nucleus (GO:0005634);; Cellular Component: mitochondrion (GO:0005739);; Cellular Component: microtubule organizing center (GO:0005815);; Biological Process: cell cycle (GO:0007049);; Biological Process: smoothened signaling pathway (GO:0007224);; Biological Process: brain development …	--	Septin-4 GN=SEPT4 OS=Macaca fascicularis (Crab-eating macaque) PE=2 SV=1	PREDICTED: septin-4-like isoform 1 [Sus scrofa]
ENSSSCG00000017698	CCL4	1.79161e-06	-2.35038	down	--	--	Biological Process: osteoblast differentiation (GO:0001649);; Biological Process: monocyte chemotaxis (GO:0002548);; Molecular Function: calcium-dependent protein kinase C activity (GO:0004698);; Cellular Component: extracellular space (GO:0005615);; Cellular Component: cytosol (GO:0005829);; Biological Process: protein phosphorylation (GO:0006468);; Biological Process: chemotaxis (GO:0006935);; …	K12964|4e-49|ssc:396668|CCL4, MIP-1BETA, MIP1b, SCY4A	C-C motif chemokine 4 (Precursor) GN=CCL4 OS=Sus scrofa (Pig) PE=2 SV=1	C-C motif chemokine 4 precursor [Sus scrofa]
ENSSSCG00000017700	CCL3L1	1.16568e-12	-2.73058	down	--	--	Biological Process: osteoblast differentiation (GO:0001649);; Biological Process: monocyte chemotaxis (GO:0002548);; Molecular Function: calcium-dependent protein kinase C activity (GO:0004698);; Cellular Component: extracellular space (GO:0005615);; Cellular Component: cytosol (GO:0005829);; Biological Process: protein phosphorylation (GO:0006468);; Biological Process: cytoskeleton organization …	K05408|3e-47|ssc:494459|CCL3L1	C-C motif chemokine 3 (Precursor) GN=CCL3 OS=Bos taurus (Bovine) PE=3 SV=1	C-C motif chemokine 3-like 1 precursor [Sus scrofa]
ENSSSCG00000017702	CCL23	0.00120044	1.34128	up	--	--	Biological Process: osteoblast differentiation (GO:0001649);; Biological Process: monocyte chemotaxis (GO:0002548);; Molecular Function: calcium-dependent protein kinase C activity (GO:0004698);; Cellular Component: extracellular space (GO:0005615);; Cellular Component: cytosol (GO:0005829);; Biological Process: protein phosphorylation (GO:0006468);; Biological Process: immune response (GO:000695…	K05511|9e-67|ssc:100516039|c-C motif chemokine 23-like	C-C motif chemokine 23 (Precursor) GN=CCL23 OS=Macaca mulatta (Rhesus macaque) PE=2 SV=1	PREDICTED: c-C motif chemokine 23-like [Sus scrofa]
ENSSSCG00000017723	CCL2	0.00607953	-4.09919	down	--	--	Biological Process: MAPK cascade (GO:0000165);; Biological Process: positive regulation of cytokine production (GO:0001819);; Biological Process: monocyte chemotaxis (GO:0002548);; Molecular Function: protein kinase activity (GO:0004672);; Cellular Component: extracellular space (GO:0005615);; Cellular Component: cytoplasm (GO:0005737);; Biological Process: phosphate-containing compound metabolic…	K14624|1e-51|ssc:397422|CCL2, MCP-1	C-C motif chemokine 2 (Precursor) GN=CCL2 OS=Sus scrofa (Pig) PE=2 SV=1	C-C motif chemokine 2 precursor [Sus scrofa]
ENSSSCG00000017755	NOS2	1.16756e-08	-2.1897	down	[PE]	--	Cellular Component: cytoplasmic mRNA processing body (GO:0000932);; Biological Process: response to hypoxia (GO:0001666);; Molecular Function: RNA binding (GO:0003723);; Molecular Function: NADPH-hemoprotein reductase activity (GO:0003958);; Molecular Function: nitric-oxide synthase activity (GO:0004517);; Molecular Function: receptor binding (GO:0005102);; Molecular Function: iron ion binding (G…	K13241|0.0|ssc:396859|NOS2, INOS, NOS2a	Nitric oxide synthase, inducible GN=NOS2 OS=Bos taurus (Bovine) PE=2 SV=3	nitric oxide synthase, inducible [Sus scrofa]
ENSSSCG00000017818	SERPINF1	0.00426338	1.35048	up	--	--	Molecular Function: serine-type endopeptidase inhibitor activity (GO:0004867);; Molecular Function: binding (GO:0005488);; Cellular Component: extracellular space (GO:0005615);; Biological Process: response to stress (GO:0006950);; Biological Process: negative regulation of endopeptidase activity (GO:0010951);; Biological Process: negative regulation of angiogenesis (GO:0016525);; Biological Proc…	--	Pigment epithelium-derived factor (Precursor) GN=SERPINF1 OS=Bos taurus (Bovine) PE=1 SV=1	pigment epithelium-derived factor precursor [Sus scrofa]
ENSSSCG00000017923	ALOX15	5.06514e-11	-2.27671	down	--	--	Molecular Function: arachidonate 12-lipoxygenase activity (GO:0004052);; Molecular Function: iron ion binding (GO:0005506);; Cellular Component: nucleus (GO:0005634);; Cellular Component: cytoplasm (GO:0005737);; Molecular Function: linoleate 13S-lipoxygenase activity (GO:0016165);; Biological Process: arachidonic acid metabolic process (GO:0019369);; Biological Process: leukotriene biosynthetic …	K00460|0.0|ssc:396971|ALOX12, ALOX15	Arachidonate 12-lipoxygenase, 12S-type GN=ALOX12 OS=Sus scrofa (Pig) PE=1 SV=2	arachidonate 12-lipoxygenase, 12S-type [Sus scrofa]
ENSSSCG00000017983	PER1	0.000924152	-1.3862	down	--	--	Biological Process: negative regulation of transcription from RNA polymerase II promoter (GO:0000122);; Molecular Function: RNA polymerase II core promoter proximal region sequence-specific DNA binding (GO:0000978);; Molecular Function: protein binding transcription factor activity (GO:0000988);; Biological Process: skeletal system development (GO:0001501);; Molecular Function: signal transducer …	K02633|0.0|ssc:100511408|period circadian protein homolog 1-like	Parotid hormone (Precursor) OS=Sus scrofa (Pig) PE=1 SV=2	PREDICTED: period circadian protein homolog 1-like [Sus scrofa]
ENSSSCG00000017988	CCDC42	0.0090744	3.05634	up	--	--	Molecular Function: protein binding (GO:0005515);; Cellular Component: nucleus (GO:0005634);; Biological Process: ion transport (GO:0006811);; Biological Process: macromolecule biosynthetic process (GO:0009059);; Biological Process: embryo development (GO:0009790);; Biological Process: tissue development (GO:0009888);; Biological Process: regulation of gene expression (GO:0010468);; Biological Pr…	--	Coiled-coil domain-containing protein 42A GN=CCDC42 OS=Bos taurus (Bovine) PE=2 SV=1	coiled-coil domain-containing protein 42A [Sus scrofa]
ENSSSCG00000018052	NT5M	0.000301779	2.34858	up	[O]	Posttranslational modification, protein turnover, chaperones	Cellular Component: mitochondrion (GO:0005739);; Molecular Function: 5'-nucleotidase activity (GO:0008253);; Biological Process: dephosphorylation (GO:0016311);; Biological Process: dUMP catabolic process (GO:0046079);;	K01081|1e-134|ssc:100513046|5'(3')-deoxyribonucleotidase, mitochondrial-like	--	PREDICTED: 5&apos;(3&apos;)-deoxyribonucleotidase, mitochondrial-like [Sus scrofa]
ENSSSCG00000018092	MT-ND6	0.00173319	1.40203	up	--	--	Molecular Function: NADH dehydrogenase (ubiquinone) activity (GO:0008137);; Cellular Component: integral component of membrane (GO:0016021);; Biological Process: electron transport chain (GO:0022900);; Cellular Component: mitochondrial membrane (GO:0031966);; Cellular Component: respiratory chain (GO:0070469);;	K03884|3e-89|ssc:808512|ND6	NADH-ubiquinone oxidoreductase chain 6 GN=MT-ND6 OS=Sus scrofa (Pig) PE=2 SV=1	NADH dehydrogenase subunit 6 [Sus scrofa]
ENSSSCG00000020672	F2R	3.08679e-05	-2.07965	down	--	--	Biological Process: activation of MAPKK activity (GO:0000186);; Molecular Function: G-protein alpha-subunit binding (GO:0001965);; Biological Process: connective tissue replacement involved in inflammatory response wound healing (GO:0002248);; Biological Process: myeloid leukocyte activation (GO:0002274);; Biological Process: leukocyte activation involved in immune response (GO:0002366);; Biologi…	K03914|0.0|ssc:100521609|proteinase-activated receptor 1-like	Proteinase-activated receptor 1 (Precursor) GN=F2R OS=Bos taurus (Bovine) PE=2 SV=1	proteinase-activated receptor 1 precursor [Sus scrofa]
ENSSSCG00000020736	ADD2	1.03621e-05	3.44284	up	[G]	Carbohydrate transport and metabolism	Molecular Function: structural molecule activity (GO:0005198);; Molecular Function: calmodulin binding (GO:0005516);; Cellular Component: plasma membrane (GO:0005886);; Cellular Component: F-actin capping protein complex (GO:0008290);; Cellular Component: membrane (GO:0016020);; Cellular Component: cytoplasmic membrane-bounded vesicle (GO:0016023);; Biological Process: hemopoiesis (GO:0030097);; …	--	Beta-adducin GN=ADD2 OS=Pongo abelii (Sumatran orangutan) PE=2 SV=3	PREDICTED: beta-adducin isoform 1 [Sus scrofa]
ENSSSCG00000020996	--	0.00728568	2.60915	up	[O]	Posttranslational modification, protein turnover, chaperones	Biological Process: skeletal system development (GO:0001501);; Molecular Function: ion channel activity (GO:0005216);; Molecular Function: protein binding (GO:0005515);; Cellular Component: collagen trimer (GO:0005581);; Cellular Component: extracellular space (GO:0005615);; Biological Process: cell adhesion (GO:0007155);; Biological Process: organ morphogenesis (GO:0009887);; Cellular Component:…	--	Collagen alpha-2(XI) chain (Precursor) GN=COL11A2 OS=Bos taurus (Bovine) PE=3 SV=1	PREDICTED: protein FAM132B [Odobenus rosmarus divergens]
ENSSSCG00000021067	BLVRB	0.00296286	1.51003	up	[MG]	--	Molecular Function: biliverdin reductase activity (GO:0004074);; Cellular Component: nucleus (GO:0005634);; Cellular Component: cytosol (GO:0005829);; Cellular Component: plasma membrane (GO:0005886);; Biological Process: heme catabolic process (GO:0042167);; Molecular Function: riboflavin reductase (NADPH) activity (GO:0042602);;	K05901|1e-109|aml:100467254|flavin reductase-like	Flavin reductase (NADPH) GN=BLVRB OS=Bos taurus (Bovine) PE=1 SV=2	PREDICTED: flavin reductase-like [Sus scrofa]
ENSSSCG00000021176	LPXN	0.000830704	-1.35375	down	--	--	Biological Process: morphogenesis of an epithelium (GO:0002009);; Cellular Component: podosome (GO:0002102);; Molecular Function: transcription cofactor activity (GO:0003712);; Cellular Component: nucleus (GO:0005634);; Cellular Component: plasma membrane (GO:0005886);; Cellular Component: focal adhesion (GO:0005925);; Biological Process: regulation of transcription, DNA-templated (GO:0006355);; …	--	Leupaxin GN=LPXN OS=Oryctolagus cuniculus (Rabbit) PE=2 SV=1	PREDICTED: leupaxin-like [Sus scrofa]
ENSSSCG00000021205	--	0.00618726	-1.1993	down	[RTKL]	--	Molecular Function: magnesium ion binding (GO:0000287);; Molecular Function: protein kinase activity (GO:0004672);; Molecular Function: protein serine/threonine kinase activity (GO:0004674);; Molecular Function: ATP binding (GO:0005524);; Cellular Component: nucleoplasm (GO:0005654);; Cellular Component: Golgi apparatus (GO:0005794);; Cellular Component: cytosol (GO:0005829);; Biological Process:…	--	Serine/threonine-protein kinase 25 GN=STK25 OS=Bos taurus (Bovine) PE=2 SV=1	serine/threonine-protein kinase MST4 [Sus scrofa]
ENSSSCG00000021220	CKB	6.48046e-06	2.02341	up	--	--	Molecular Function: creatine kinase activity (GO:0004111);; Molecular Function: ATP binding (GO:0005524);; Cellular Component: mitochondrion (GO:0005739);; Cellular Component: mitochondrial inner membrane (GO:0005743);; Biological Process: brain development (GO:0007420);; Biological Process: phosphorylation (GO:0016310);; Biological Process: cellular chloride ion homeostasis (GO:0030644);; Biolog…	K00933|1e-104|ecb:100055201|similar to Creatine kinase B-type (Creatine kinase B chain) (B-CK)	Creatine kinase B-type GN=CKB OS=Canis familiaris (Dog) PE=1 SV=1	PREDICTED: creatine kinase B-type [Odobenus rosmarus divergens]
ENSSSCG00000021404	--	0.00535877	#NAME?	down	--	--	Molecular Function: nucleic acid binding (GO:0003676);; Molecular Function: protein binding (GO:0005515);; Biological Process: regulation of transcription, DNA-templated (GO:0006355);; Biological Process: cellular component movement (GO:0006928);; Biological Process: organelle organization (GO:0006996);; Biological Process: cell communication (GO:0007154);; Biological Process: protein localizatio…	K11448|0.0|mcc:716348|KDM6B	Histone demethylase UTY GN=UTY OS=Pan troglodytes (Chimpanzee) PE=2 SV=1	PREDICTED: lysine-specific demethylase 6B [Ceratotherium simum simum]
ENSSSCG00000021567	--	0.00401541	1.50174	up	[R]	General function prediction only	Biological Process: protein depalmitoylation (GO:0002084);; Cellular Component: extracellular space (GO:0005615);; Cellular Component: nucleus (GO:0005634);; Cellular Component: lysosome (GO:0005764);; Cellular Component: Golgi apparatus (GO:0005794);; Cellular Component: cytosol (GO:0005829);; Biological Process: apoptotic DNA fragmentation (GO:0006309);; Biological Process: lysosomal lumen acid…	K01074|1e-179|ssc:100517533|palmitoyl-protein thioesterase 1-like	Palmitoyl-protein thioesterase 1 (Precursor) GN=PPT1 OS=Bos taurus (Bovine) PE=1 SV=1	PREDICTED: palmitoyl-protein thioesterase 1-like isoform 1 [Sus scrofa]
ENSSSCG00000021574	--	0.00389875	#NAME?	down	[IR]	--	Biological Process: blood vessel development (GO:0001568);; Molecular Function: diacylglycerol kinase activity (GO:0004143);; Cellular Component: cytosol (GO:0005829);; Biological Process: sphingosine metabolic process (GO:0006670);; Biological Process: protein kinase C-activating G-protein coupled receptor signaling pathway (GO:0007205);; Biological Process: brain development (GO:0007420);; Biol…	K04718|0.0|cfa:484401|SPHK2	Acylglycerol kinase, mitochondrial (Precursor) GN=AGK OS=Pongo abelii (Sumatran orangutan) PE=2 SV=1	PREDICTED: sphingosine kinase 2-like isoform 1 [Sus scrofa]
ENSSSCG00000021591	--	0.000480555	-1.32768	down	[R]	General function prediction only	Molecular Function: nucleotide binding (GO:0000166);; Molecular Function: nucleic acid binding (GO:0003676);; Molecular Function: DNA binding (GO:0003677);; Molecular Function: mRNA 3'-UTR binding (GO:0003730);; Cellular Component: spliceosomal complex (GO:0005681);; Biological Process: transcription, DNA-templated (GO:0006351);; Biological Process: translation (GO:0006412);; Biological Process: …	K13186|2e-82|ecb:100051736|similar to RNA binding motif protein 3	Cold-inducible RNA-binding protein GN=CIRBP OS=Pongo abelii (Sumatran orangutan) PE=2 SV=1	RNA binding motif (RNP1, RRM) protein 3 [Sus scrofa]
ENSSSCG00000021627	SMIM5	2.66008e-09	2.32431	up	--	--	Cellular Component: integral component of membrane (GO:0016021);;	--	Small integral membrane protein 5 GN=SMIM5 OS=Bos taurus (Bovine) PE=4 SV=1	PREDICTED: uncharacterized protein C17orf109 homolog [Sus scrofa]
ENSSSCG00000021742	--	3.90286e-06	-1.64053	down	[F]	Nucleotide transport and metabolism	Biological Process: kidney development (GO:0001822);; Biological Process: renal system process (GO:0003014);; Molecular Function: ribonucleoside-diphosphate reductase activity, thioredoxin disulfide as acceptor (GO:0004748);; Cellular Component: nucleus (GO:0005634);; Cellular Component: cytoplasm (GO:0005737);; Biological Process: mitochondrial DNA replication (GO:0006264);; Biological Process: …	K10808|0.0|bta:508167|RRM2	Ribonucleoside-diphosphate reductase subunit M2 GN=RRM2 OS=Macaca fascicularis (Crab-eating macaque) PE=2 SV=1	PREDICTED: ribonucleoside-diphosphate reductase subunit M2 [Sus scrofa]
ENSSSCG00000021745	ERMAP	0.000256199	2.21405	up	--	--	Biological Process: protein polyubiquitination (GO:0000209);; Biological Process: immune effector process (GO:0002252);; Biological Process: regulation of immune system process (GO:0002682);; Biological Process: regulation of transcription, DNA-templated (GO:0006355);; Biological Process: regulation of signal transduction (GO:0009966);; Cellular Component: membrane (GO:0016020);; Cellular Compone…	K06712|0.0|cfa:482439|similar to erythroblast membrane-associated protein	Butyrophilin subfamily 1 member A1 (Precursor) GN=BTN1A1 OS=Bos taurus (Bovine) PE=1 SV=2	PREDICTED: erythroid membrane-associated protein isoform 4 [Dasypus novemcinctus]
ENSSSCG00000021803	--	1.11805e-08	2.2261	up	--	--	Biological Process: microtubule cytoskeleton organization (GO:0000226);; Molecular Function: Ran guanyl-nucleotide exchange factor activity (GO:0005087);; Cellular Component: nucleus (GO:0005634);; Cellular Component: cytosol (GO:0005829);; Cellular Component: cytoplasmic microtubule (GO:0005881);; Molecular Function: Ran GTPase binding (GO:0008536);; Molecular Function: beta-tubulin binding (GO:…	--	Ran-binding protein 10 GN=RANBP10 OS=Bos taurus (Bovine) PE=2 SV=1	PREDICTED: ran-binding protein 10-like [Sus scrofa]
ENSSSCG00000021847	SAA4	3.61445e-71	-6.49546	down	--	--	Biological Process: acute-phase response (GO:0006953);; Cellular Component: high-density lipoprotein particle (GO:0034364);;	--	Serum amyloid A-4 protein (Precursor) GN=SAA4 OS=Bos taurus (Bovine) PE=2 SV=1	PREDICTED: serum amyloid A-4 protein-like [Sus scrofa]
ENSSSCG00000021971	DPEP1	0.00723693	#NAME?	down	[E]	Amino acid transport and metabolism	Cellular Component: extracellular space (GO:0005615);; Cellular Component: endoplasmic reticulum membrane (GO:0005789);; Biological Process: GPI anchor release (GO:0006507);; Biological Process: proteolysis (GO:0006508);; Biological Process: meiotic nuclear division (GO:0007126);; Molecular Function: dipeptidyl-peptidase activity (GO:0008239);; Molecular Function: zinc ion binding (GO:0008270);; …	K01273|0.0|ssc:397196|DPEP1	Dipeptidase 1 (Precursor) GN=DPEP1 OS=Sus scrofa (Pig) PE=1 SV=1	dipeptidase 1 precursor [Sus scrofa]
ENSSSCG00000022162	RAB11FIP5	1.01634e-08	2.75778	up	--	--	Molecular Function: binding (GO:0005488);; Cellular Component: mitochondrial outer membrane (GO:0005741);; Cellular Component: centrosome (GO:0005813);; Molecular Function: gamma-tubulin binding (GO:0043015);; Cellular Component: intracellular membrane-bounded organelle (GO:0043231);; Biological Process: single-multicellular organism process (GO:0044707);; Biological Process: single-organism cell…	K12484|0.0|bta:535992|RAB11FIP5	Serine/arginine repetitive matrix protein 1 GN=SRRM1 OS=Pongo abelii (Sumatran orangutan) PE=2 SV=1	PREDICTED: rab11 family-interacting protein 5-like [Sus scrofa]
ENSSSCG00000022287	--	0.000135249	-3.00649	down	--	--	Biological Process: signal transduction (GO:0007165);;	--	Caspase recruitment domain-containing protein 8 GN=CARD8 OS=Pongo abelii (Sumatran orangutan) PE=2 SV=1	PREDICTED: uncharacterized protein LOC511229 [Bos taurus]
ENSSSCG00000022290	UMODL1	0.000522871	-2.03746	down	--	--	Biological Process: skeletal system development (GO:0001501);; Molecular Function: binding (GO:0005488);; Molecular Function: calcium ion binding (GO:0005509);; Cellular Component: proteinaceous extracellular matrix (GO:0005578);; Cellular Component: extracellular space (GO:0005615);; Cellular Component: cytoplasm (GO:0005737);; Biological Process: transport (GO:0006810);; Biological Process: imm…	--	Uromodulin, secreted form (Precursor) GN=UMOD OS=Bos taurus (Bovine) PE=2 SV=1	PREDICTED: uromodulin-like 1 [Orcinus orca]
ENSSSCG00000022306	ROPN1L	0.00712884	4.64934	up	--	--	Biological Process: cilium or flagellum-dependent cell motility (GO:0001539);; Cellular Component: cytoplasm (GO:0005737);; Biological Process: signal transduction (GO:0007165);; Molecular Function: cAMP-dependent protein kinase regulator activity (GO:0008603);; Cellular Component: motile cilium (GO:0031514);;	--	Ropporin-1-like protein GN=ROPN1L OS=Bos taurus (Bovine) PE=2 SV=1	PREDICTED: ropporin-1-like protein-like [Sus scrofa]
ENSSSCG00000022309	GPR34	0.00486914	-1.91318	down	--	--	Biological Process: cytokine production (GO:0001816);; Biological Process: immune system process (GO:0002376);; Molecular Function: G-protein coupled receptor activity (GO:0004930);; Molecular Function: protein binding (GO:0005515);; Cellular Component: plasma membrane (GO:0005886);; Biological Process: calcium ion transport (GO:0006816);; Biological Process: G-protein coupled receptor signaling …	K08383|0.0|ecb:100050641|GPR34	Probable G-protein coupled receptor 34 GN=GPR34 OS=Pan troglodytes (Chimpanzee) PE=3 SV=1	PREDICTED: LOW QUALITY PROTEIN: probable G-protein coupled receptor 34-like [Sus scrofa]
ENSSSCG00000022351	GSTO1	5.1917e-16	3.22538	up	[O]	Posttranslational modification, protein turnover, chaperones	Molecular Function: glutathione transferase activity (GO:0004364);; Cellular Component: cytosol (GO:0005829);; Biological Process: regulation of release of sequestered calcium ion into cytosol by sarcoplasmic reticulum (GO:0010880);; Biological Process: L-ascorbic acid metabolic process (GO:0019852);; Biological Process: xenobiotic catabolic process (GO:0042178);; Molecular Function: glutathione …	K00799|1e-139|ssc:100151800|glutathione S-transferase omega-1-like	Glutathione S-transferase omega-1 GN=GSTO1 OS=Sus scrofa (Pig) PE=1 SV=2	glutathione S-transferase omega-1 [Sus scrofa]
ENSSSCG00000022397	--	0.00820126	-3.64391	down	--	--	Molecular Function: nucleotide binding (GO:0000166);; Molecular Function: GTPase activity (GO:0003924);; Molecular Function: GTP binding (GO:0005525);; Cellular Component: cytoplasm (GO:0005737);;	--	Guanylate-binding protein 6 GN=GBP6 OS=Pongo abelii (Sumatran orangutan) PE=2 SV=1	PREDICTED: guanylate-binding protein 6 [Sus scrofa]
ENSSSCG00000022427	RGS1	1.39558e-17	-3.33783	down	--	--	Biological Process: muscle system process (GO:0003012);; Molecular Function: GTPase activator activity (GO:0005096);; Cellular Component: cytoplasm (GO:0005737);; Biological Process: termination of G-protein coupled receptor signaling pathway (GO:0038032);; Biological Process: B cell activation (GO:0042113);; Cellular Component: intracellular membrane-bounded organelle (GO:0043231);; Biological P…	--	Regulator of G-protein signaling 1 GN=RGS1 OS=Equus caballus (Horse) PE=2 SV=1	PREDICTED: regulator of G-protein signaling 1 [Sus scrofa]
ENSSSCG00000022485	--	1.68446e-15	7.12002	up	--	--	Biological Process: negative regulation of transcription from RNA polymerase II promoter (GO:0000122);; Cellular Component: nuclear chromatin (GO:0000790);; Molecular Function: RNA polymerase II core promoter sequence-specific DNA binding (GO:0000979);; Biological Process: luteinization (GO:0001553);; Biological Process: natural killer cell differentiation (GO:0001779);; Biological Process: T-hel…	K11225|0.0|ssc:100153518|STAT6	Signal transducer and activator of transcription 5B GN=STAT5B OS=Bos taurus (Bovine) PE=2 SV=2	PREDICTED: signal transducer and activator of transcription 6-like [Sus scrofa]
ENSSSCG00000022536	SLC37A2	0.00344342	1.35362	up	[G]	Carbohydrate transport and metabolism	Molecular Function: transporter activity (GO:0005215);; Biological Process: carbohydrate transport (GO:0008643);; Cellular Component: integral component of membrane (GO:0016021);; Cellular Component: cell part (GO:0044464);; Biological Process: transmembrane transport (GO:0055085);;	K13783|0.0|ssc:100523389|sugar phosphate exchanger 2-like	Sugar phosphate exchanger 2 GN=SLC37A2 OS=Bos taurus (Bovine) PE=2 SV=1	PREDICTED: sugar phosphate exchanger 2-like [Sus scrofa]
ENSSSCG00000022682	IGKV-3	2.86635e-05	-1.41319	down	--	--	Molecular Function: antigen binding (GO:0003823);;	--	Ig kappa chain V region GOM OS=Canis familiaris (Dog) PE=1 SV=1	immunoglobulin kappa variable region [Sus scrofa]
ENSSSCG00000022687	NAA40	0.00129472	-1.39113	down	[KR]	--	Molecular Function: N-acetyltransferase activity (GO:0008080);;	--	--	PREDICTED: n-alpha-acetyltransferase 40, NatD catalytic subunit-like [Equus caballus]
ENSSSCG00000022737	MYD88	0.00618726	6.18454	up	--	--	Biological Process: response to molecule of fungal origin (GO:0002238);; Biological Process: MyD88-dependent toll-like receptor signaling pathway (GO:0002755);; Cellular Component: cytosol (GO:0005829);; Cellular Component: plasma membrane (GO:0005886);; Biological Process: response to virus (GO:0009615);; Biological Process: immunoglobulin mediated immune response (GO:0016064);; Biological Proce…	K04729|1e-51|hsa:4615|MYD88, MYD88D	Myeloid differentiation primary response protein MyD88 GN=MYD88 OS=Ovis aries (Sheep) PE=2 SV=2	PREDICTED: myeloid differentiation primary response protein MyD88-like [Sus scrofa]
ENSSSCG00000022783	DCUN1D1	0.00180121	1.25183	up	--	--	Cellular Component: ubiquitin ligase complex (GO:0000151);; Biological Process: response to radiation (GO:0009314);; Biological Process: single-organism cellular process (GO:0044763);; Biological Process: regulation of cellular process (GO:0050794);;	--	DCN1-like protein 3 GN=DCUN1D3 OS=Pongo abelii (Sumatran orangutan) PE=2 SV=1	PREDICTED: DCN1-like protein 1-like [Equus caballus]
ENSSSCG00000022784	PLEKHO1	0.00637648	1.23989	up	[J]	Translation, ribosomal structure and biogenesis	Biological Process: skeletal system development (GO:0001501);; Molecular Function: phospholipid binding (GO:0005543);; Cellular Component: nucleus (GO:0005634);; Cellular Component: cytoplasm (GO:0005737);; Biological Process: organ morphogenesis (GO:0009887);; Biological Process: tissue development (GO:0009888);; Cellular Component: membrane (GO:0016020);; Cellular Component: extracellular matri…	--	Pleckstrin homology domain-containing family O member 1 GN=PLEKHO1 OS=Bos taurus (Bovine) PE=2 SV=1	PREDICTED: pleckstrin homology domain-containing family O member 1 isoform 1 [Sus scrofa]
ENSSSCG00000022912	NT5C3A	0.0010189	1.9229	up	--	--	Molecular Function: magnesium ion binding (GO:0000287);; Cellular Component: mitochondrion (GO:0005739);; Cellular Component: endoplasmic reticulum (GO:0005783);; Molecular Function: 5'-nucleotidase activity (GO:0008253);; Biological Process: dephosphorylation (GO:0016311);;	K01081|1e-180|bta:534181|NT5C3	--	PREDICTED: cytosolic 5&apos;-nucleotidase 3-like isoform 2 [Sus scrofa]
ENSSSCG00000022998	PKIG	2.89368e-06	1.80448	up	--	--	Biological Process: negative regulation of transcription from RNA polymerase II promoter (GO:0000122);; Molecular Function: cAMP-dependent protein kinase inhibitor activity (GO:0004862);; Biological Process: negative regulation of protein kinase activity (GO:0006469);; Molecular Function: kinase activity (GO:0016301);; Biological Process: negative regulation of protein import into nucleus (GO:004…	--	cAMP-dependent protein kinase inhibitor gamma GN=PKIG OS=Sus scrofa (Pig) PE=3 SV=1	cAMP-dependent protein kinase inhibitor gamma [Sus scrofa]
ENSSSCG00000023010	TMOD1	0.00182752	1.19345	up	--	--	Molecular Function: actin binding (GO:0003779);; Molecular Function: tropomyosin binding (GO:0005523);; Cellular Component: striated muscle thin filament (GO:0005865);; Biological Process: muscle contraction (GO:0006936);; Cellular Component: COP9 signalosome (GO:0008180);; Biological Process: adult locomotory behavior (GO:0008344);; Cellular Component: membrane (GO:0016020);; Cellular Component:…	K10370|0.0|bta:780784|TMOD1	Tropomodulin-1 GN=TMOD1 OS=Bos taurus (Bovine) PE=2 SV=1	PREDICTED: tropomodulin-1 [Sus scrofa]
ENSSSCG00000023107	--	0.00046547	1.6988	up	--	--	Cellular Component: cytoplasm (GO:0005737);; Molecular Function: oxidoreductase activity, acting on the CH-NH group of donors, oxygen as acceptor (GO:0016647);; Biological Process: spermine catabolic process (GO:0046208);; Molecular Function: polyamine oxidase activity (GO:0046592);; Biological Process: oxidation-reduction process (GO:0055114);;	K12259|2e-33|ssc:100152781|SMOX	Peroxisomal N(1)-acetyl-spermine/spermidine oxidase (Precursor) GN=PAOX OS=Bos taurus (Bovine) PE=1 SV=3	PREDICTED: spermine oxidase-like [Sus scrofa]
ENSSSCG00000023108	--	5.06514e-11	3.51696	up	--	--	Cellular Component: mitochondrion (GO:0005739);; Cellular Component: integral component of membrane (GO:0016021);;	--	Single-pass membrane protein with aspartate-rich tail 1, mitochondrial (Precursor) GN=SMDT1 OS=Bos taurus (Bovine) PE=3 SV=1	PREDICTED: UPF0466 protein C22orf32, mitochondrial-like [Sus scrofa]
ENSSSCG00000023127	--	6.74979e-09	6.39579	up	--	--	Molecular Function: serine-type endopeptidase activity (GO:0004252);; Molecular Function: protein binding (GO:0005515);; Cellular Component: extracellular space (GO:0005615);; Biological Process: proteolysis (GO:0006508);; Biological Process: digestion (GO:0007586);; Biological Process: hemostasis (GO:0007599);; Biological Process: wound healing (GO:0042060);; Biological Process: single-organism …	K01310|1e-134|bta:504241|CTRB1, CTRB2, MGC157376	Chymotrypsin 2 chain C (Precursor) GN=CTRB1 OS=Canis familiaris (Dog) PE=2 SV=1	PREDICTED: chymotrypsinogen B2-like isoform 2 [Sus scrofa]
ENSSSCG00000023157	HAGH	0.00687781	1.093	up	[R]	General function prediction only	Molecular Function: catalytic activity (GO:0003824);; Cellular Component: cytoplasm (GO:0005737);; Cellular Component: mitochondrion (GO:0005739);; Biological Process: sulfur compound metabolic process (GO:0006790);; Molecular Function: hydrolase activity (GO:0016787);; Cellular Component: intracellular membrane-bounded organelle (GO:0043231);; Molecular Function: metal ion binding (GO:0046872);;	K01069|2e-71|aml:100469090|hydroxyacylglutathione hydrolase, mitochondrial-like	Hydroxyacylglutathione hydrolase, mitochondrial (Precursor) GN=HAGH OS=Bos taurus (Bovine) PE=2 SV=3	PREDICTED: hypothetical protein LOC100624780 [Sus scrofa]
ENSSSCG00000023164	CCNDBP1	0.00660767	1.47153	up	--	--	Cellular Component: nucleus (GO:0005634);; Cellular Component: cytoplasm (GO:0005737);; Biological Process: regulation of cell cycle (GO:0051726);;	--	Cyclin-D1-binding protein 1 GN=CCNDBP1 OS=Macaca fascicularis (Crab-eating macaque) PE=2 SV=1	PREDICTED: cyclin-D1-binding protein 1-like [Sus scrofa]
ENSSSCG00000023383	--	7.23545e-05	-5.66201	down	--	--	Molecular Function: GPI-anchor transamidase activity (GO:0003923);; Biological Process: attachment of GPI anchor to protein (GO:0016255);; Cellular Component: GPI-anchor transamidase complex (GO:0042765);;	K05291|0.0|ssc:100512191|GPI transamidase component PIG-S-like	GPI transamidase component PIG-S GN=PIGS OS=Bos taurus (Bovine) PE=2 SV=3	PREDICTED: GPI transamidase component PIG-S-like, partial [Sus scrofa]
ENSSSCG00000023396	LIX1	0.00134927	-1.55775	down	--	--	--	--	--	PREDICTED: protein limb expression 1 homolog [Sus scrofa]
ENSSSCG00000023441	KLHDC8A	0.00389875	#NAME?	down	--	--	Biological Process: cell cycle (GO:0007049);; Biological Process: developmental process (GO:0032502);; Cellular Component: intracellular membrane-bounded organelle (GO:0043231);; Biological Process: primary metabolic process (GO:0044238);; Biological Process: cellular macromolecule metabolic process (GO:0044260);; Cellular Component: cytoskeletal part (GO:0044430);; Cellular Component: cytoplasmi…	--	Kelch domain-containing protein 8B GN=KLHDC8B OS=Bos taurus (Bovine) PE=2 SV=1	PREDICTED: kelch domain-containing protein 8A [Sus scrofa]
ENSSSCG00000023456	--	4.64508e-05	1.64959	up	--	--	Biological Process: response to unfolded protein (GO:0006986);; Biological Process: spermatogenesis (GO:0007283);; Cellular Component: integral component of membrane (GO:0016021);;	--	Homocysteine-responsive endoplasmic reticulum-resident ubiquitin-like domain member 2 protein GN=HERPUD2 OS=Bos taurus (Bovine) PE=2 SV=1	PREDICTED: homocysteine-responsive endoplasmic reticulum-resident ubiquitin-like domain member 2 protein [Orcinus orca]
ENSSSCG00000023489	CXCL9	0.00505396	#NAME?	down	--	--	Cellular Component: extracellular space (GO:0005615);; Biological Process: chemotaxis (GO:0006935);; Biological Process: inflammatory response (GO:0006954);; Biological Process: immune response (GO:0006955);; Molecular Function: chemokine activity (GO:0008009);; Biological Process: response to bacterium (GO:0009617);; Cellular Component: external side of plasma membrane (GO:0009897);; Biological …	K05416|4e-67|ssc:100135681|CXCL9, MIG	C-X-C motif chemokine 9 (Precursor) GN=CXCL9 OS=Bos taurus (Bovine) PE=2 SV=1	C-X-C motif chemokine 9 precursor [Sus scrofa]
ENSSSCG00000023495	PITHD1	0.000122148	1.41983	up	--	--	Cellular Component: proteasome complex (GO:0000502);;	--	--	PREDICTED: PITH domain-containing protein 1 [Mustela putorius furo]
ENSSSCG00000023589	PIAP	1.35935e-09	-1.99658	down	--	--	Molecular Function: ubiquitin-protein transferase activity (GO:0004842);; Cellular Component: nucleus (GO:0005634);; Cellular Component: cytoplasm (GO:0005737);; Biological Process: organelle organization (GO:0006996);; Molecular Function: zinc ion binding (GO:0008270);; Cellular Component: microtubule cytoskeleton (GO:0015630);; Biological Process: protein ubiquitination (GO:0016567);; Biologica…	K04725|0.0|ssc:397374|PIAP, BIRC2	Putative inhibitor of apoptosis GN=PIAP OS=Sus scrofa (Pig) PE=2 SV=1	RecName: Full=Putative inhibitor of apoptosis
ENSSSCG00000023648	--	0.00294364	-3.37299	down	--	--	Biological Process: regulation of immune system process (GO:0002682);; Biological Process: signal transduction (GO:0007165);; Molecular Function: zinc ion binding (GO:0008270);; Biological Process: regulation of signal transduction (GO:0009966);; Biological Process: regulation of macromolecule biosynthetic process (GO:0010556);; Biological Process: positive regulation of macromolecule metabolic p…	K03172|1e-154|ssc:100512209|TNF receptor-associated factor 1-like	TNF receptor-associated factor 6 GN=TRAF6 OS=Macaca mulatta (Rhesus macaque) PE=2 SV=1	PREDICTED: TNF receptor-associated factor 1 isoform 1 [Ceratotherium simum simum]
ENSSSCG00000023710	REEP1	1.37541e-18	3.17837	up	[U]	Intracellular trafficking, secretion, and vesicular transport	Cellular Component: endoplasmic reticulum (GO:0005783);; Cellular Component: cytoplasmic microtubule (GO:0005881);; Cellular Component: integral component of plasma membrane (GO:0005887);; Molecular Function: microtubule binding (GO:0008017);; Cellular Component: membrane (GO:0016020);; Molecular Function: olfactory receptor binding (GO:0031849);; Molecular Function: taste receptor binding (GO:00…	--	Receptor expression-enhancing protein 2 GN=REEP2 OS=Bos taurus (Bovine) PE=2 SV=1	PREDICTED: receptor expression-enhancing protein 1-like [Sus scrofa]
ENSSSCG00000024010	--	0.000162579	1.67379	up	--	--	Molecular Function: phosphoprotein phosphatase activity (GO:0004721);; Molecular Function: protein tyrosine phosphatase activity (GO:0004725);; Molecular Function: binding (GO:0005488);; Cellular Component: cytoplasm (GO:0005737);; Cellular Component: endosome (GO:0005768);; Biological Process: protein dephosphorylation (GO:0006470);; Biological Process: transport (GO:0006810);; Biological Proces…	--	Myotubularin-related protein 7 GN=MTMR7 OS=Pongo abelii (Sumatran orangutan) PE=2 SV=1	PREDICTED: myotubularin-related protein 8-like [Sus scrofa]
ENSSSCG00000024059	VAT1	0.00546714	1.10403	up	[CR]	--	Molecular Function: NADPH:quinone reductase activity (GO:0003960);; Molecular Function: fatty acid synthase activity (GO:0004312);; Cellular Component: cytosol (GO:0005829);; Molecular Function: zinc ion binding (GO:0008270);; Biological Process: negative regulation of mitochondrial fusion (GO:0010637);; Molecular Function: oxidoreductase activity (GO:0016491);; Molecular Function: oxidoreductase…	--	Zeta-crystallin GN=CRYZ OS=Bos taurus (Bovine) PE=2 SV=2	PREDICTED: synaptic vesicle membrane protein VAT-1 homolog [Sus scrofa]
ENSSSCG00000024061	TNNI1	4.96359e-12	2.44022	up	--	--	Molecular Function: actin binding (GO:0003779);; Cellular Component: troponin complex (GO:0005861);; Biological Process: muscle contraction (GO:0006936);; Biological Process: blood circulation (GO:0008015);; Biological Process: anatomical structure morphogenesis (GO:0009653);; Molecular Function: troponin T binding (GO:0031014);; Biological Process: single-organism cellular process (GO:0044763);;…	K10371|1e-100|ssc:396947|TNNI1, TnI-S4	Troponin I, slow skeletal muscle GN=TNNI1 OS=Oryctolagus cuniculus (Rabbit) PE=1 SV=1	troponin I [Sus scrofa]
ENSSSCG00000024149	ELOVL5	0.000587889	-2.58954	down	--	--	Cellular Component: endoplasmic reticulum membrane (GO:0005789);; Molecular Function: fatty acid elongase activity (GO:0009922);; Cellular Component: integral component of membrane (GO:0016021);; Biological Process: fatty acid elongation, monounsaturated fatty acid (GO:0034625);; Biological Process: fatty acid elongation, polyunsaturated fatty acid (GO:0034626);; Biological Process: very long-cha…	K10244|1e-173|bta:617293|ELOVL5, MGC128086	Elongation of very long chain fatty acids protein 5 GN=ELOVL5 OS=Bos taurus (Bovine) PE=2 SV=1	PREDICTED: elongation of very long chain fatty acids protein 5 isoform 1 [Sus scrofa]
ENSSSCG00000024230	MYL9	0.000553157	1.74444	up	[TZDR]	--	Cellular Component: stress fiber (GO:0001725);; Molecular Function: calcium ion binding (GO:0005509);; Cellular Component: microtubule organizing center (GO:0005815);; Cellular Component: spindle (GO:0005819);; Cellular Component: cytosol (GO:0005829);; Biological Process: organelle organization (GO:0006996);; Molecular Function: cytoskeletal protein binding (GO:0008092);; Biological Process: reg…	K12755|1e-96|tgu:100230189|similar to myosin regulatory light chain, LC20	Myosin regulatory light polypeptide 9 GN=MYL9 OS=Pongo abelii (Sumatran orangutan) PE=2 SV=3	Myosin regulatory light polypeptide 9 [Tupaia chinensis]
ENSSSCG00000024270	CCR2	0.00199503	#NAME?	down	--	--	Biological Process: MAPK cascade (GO:0000165);; Biological Process: blood vessel remodeling (GO:0001974);; Molecular Function: actin binding (GO:0003779);; Cellular Component: cytoplasm (GO:0005737);; Cellular Component: endosome (GO:0005768);; Cellular Component: plasma membrane (GO:0005886);; Biological Process: inflammatory response (GO:0006954);; Biological Process: immune response (GO:000695…	K04177|0.0|ssc:414372|CCR2	C-C chemokine receptor type 2 GN=CCR2 OS=Macaca mulatta (Rhesus macaque) PE=2 SV=2	C-C chemokine receptor type 2 [Sus scrofa]
ENSSSCG00000024281	LGALS7	0.0032318	1.78135	up	--	--	Cellular Component: intracellular (GO:0005622);; Molecular Function: carbohydrate binding (GO:0030246);; Biological Process: single-organism cellular process (GO:0044763);;	K10092|1e-76|ssc:100217394|LGALS7	Galectin-4 GN=LGALS4 OS=Bos taurus (Bovine) PE=2 SV=1	galectin-7 [Sus scrofa]
ENSSSCG00000024311	CCR2	0.000313571	1.39626	up	--	--	Biological Process: MAPK cascade (GO:0000165);; Biological Process: blood vessel remodeling (GO:0001974);; Molecular Function: actin binding (GO:0003779);; Cellular Component: cytoplasm (GO:0005737);; Cellular Component: endosome (GO:0005768);; Cellular Component: plasma membrane (GO:0005886);; Biological Process: inflammatory response (GO:0006954);; Biological Process: immune response (GO:000695…	K04177|0.0|ssc:414372|CCR2	C-C chemokine receptor type 2 GN=CCR2 OS=Macaca mulatta (Rhesus macaque) PE=2 SV=2	C-C chemokine receptor type 2 [Sus scrofa]
ENSSSCG00000024344	CCR5	2.58309e-05	-1.62968	down	--	--	Biological Process: MAPK cascade (GO:0000165);; Molecular Function: actin binding (GO:0003779);; Cellular Component: endosome (GO:0005768);; Biological Process: chemotaxis (GO:0006935);; Biological Process: inflammatory response (GO:0006954);; Biological Process: immune response (GO:0006955);; Biological Process: G-protein coupled receptor signaling pathway (GO:0007186);; Biological Process: cell…	K04180|0.0|ssc:414371|CCR5	C-C chemokine receptor type 5 GN=CCR5 OS=Bos taurus (Bovine) PE=2 SV=1	C-C chemokine receptor type 5 [Sus scrofa]
ENSSSCG00000024347	CRISP3	2.49295e-25	-3.83203	down	[S]	Function unknown	Cellular Component: extracellular region (GO:0005576);; Biological Process: spermatogenesis (GO:0007283);; Biological Process: fertilization (GO:0009566);; Biological Process: single organismal cell-cell adhesion (GO:0016337);; Cellular Component: specific granule (GO:0042581);;	--	Cysteine-rich secretory protein 3 (Precursor) GN=CRISP3 OS=Equus caballus (Horse) PE=1 SV=1	PREDICTED: cysteine-rich secretory protein 3 [Sus scrofa]
ENSSSCG00000024791	CD59	4.14249e-25	-3.41828	down	--	--	Biological Process: negative regulation of activation of membrane attack complex (GO:0001971);; Cellular Component: anchored component of external side of plasma membrane (GO:0031362);;	K04008|2e-71|ssc:397347|CD59	CD59 glycoprotein (Precursor) GN=CD59 OS=Sus scrofa (Pig) PE=1 SV=1	CD59 glycoprotein precursor [Sus scrofa]
ENSSSCG00000024914	BF	1.68295e-06	-4.21557	down	--	--	Molecular Function: serine-type endopeptidase activity (GO:0004252);; Cellular Component: extracellular region (GO:0005576);; Biological Process: proteolysis (GO:0006508);; Biological Process: complement activation, alternative pathway (GO:0006957);;	K01335|0.0|dre:100331126|complement factor B-like	Complement factor B Bb fragment (Precursor) GN=CFB OS=Bos taurus (Bovine) PE=1 SV=2	complement factor B precursor [Sus scrofa]
ENSSSCG00000024973	GBP5	1.95926e-11	-2.59312	down	--	--	Molecular Function: nucleotide binding (GO:0000166);; Molecular Function: GTPase activity (GO:0003924);; Molecular Function: GTP binding (GO:0005525);; Biological Process: GTP catabolic process (GO:0006184);; Biological Process: defense response (GO:0006952);; Biological Process: cellular process (GO:0009987);; Cellular Component: endomembrane system (GO:0012505);; Molecular Function: hydrolase a…	--	Interferon-induced guanylate-binding protein 1 (Precursor) GN=GBP1 OS=Chlorocebus aethiops (Green monkey) PE=2 SV=1	PREDICTED: guanylate-binding protein 5-like [Sus scrofa]
ENSSSCG00000025029	RNF11	0.00401541	1.32354	up	--	--	Cellular Component: ubiquitin ligase complex (GO:0000151);; Cellular Component: nucleus (GO:0005634);; Cellular Component: lysosome (GO:0005764);; Cellular Component: early endosome (GO:0005769);; Cellular Component: late endosome (GO:0005770);; Molecular Function: zinc ion binding (GO:0008270);; Cellular Component: endomembrane system (GO:0012505);; Molecular Function: ligase activity (GO:001687…	K11980|1e-89|mdo:100011301|similar to Nedd4 WW domain-binding protein 2	RING finger protein 11 GN=RNF11 OS=Bos taurus (Bovine) PE=2 SV=1	PREDICTED: ring finger protein 11 [Oryctolagus cuniculus]
ENSSSCG00000025240	DDIT4L	0.00200796	-4.32145	down	--	--	Cellular Component: cytoplasm (GO:0005737);; Biological Process: response to stress (GO:0006950);; Biological Process: nervous system development (GO:0007399);; Biological Process: negative regulation of signal transduction (GO:0009968);; Biological Process: negative regulation of macromolecule metabolic process (GO:0010605);; Biological Process: negative regulation of cellular metabolic process …	--	DNA damage-inducible transcript 4-like protein GN=DDIT4L OS=Bos taurus (Bovine) PE=2 SV=1	PREDICTED: DNA damage-inducible transcript 4-like protein-like [Sus scrofa]
ENSSSCG00000025261	RUNX3	1.1187e-05	-1.77398	down	--	--	Biological Process: chondrocyte differentiation (GO:0002062);; Molecular Function: DNA binding (GO:0003677);; Molecular Function: sequence-specific DNA binding transcription factor activity (GO:0003700);; Molecular Function: ATP binding (GO:0005524);; Cellular Component: nucleus (GO:0005634);; Cellular Component: cytoplasm (GO:0005737);; Biological Process: regulation of transcription, DNA-templa…	K09279|9e-79|bta:617389|RUNX3	Wiskott-Aldrich syndrome protein family member 2 GN=WASF2 OS=Bos taurus (Bovine) PE=2 SV=1	PREDICTED: runt-related transcription factor 3 [Odobenus rosmarus divergens]
ENSSSCG00000025399	--	2.64378e-05	1.72835	up	[RTKL]	--	Biological Process: activation of MAPK activity (GO:0000187);; Biological Process: cell morphogenesis involved in differentiation (GO:0000904);; Biological Process: ovarian follicle development (GO:0001541);; Biological Process: hematopoietic progenitor cell differentiation (GO:0002244);; Biological Process: immature B cell differentiation (GO:0002327);; Biological Process: dendritic cell cytokin…	K05090|0.0|ssc:100517086|CSF1R	Macrophage colony-stimulating factor 1 receptor (Precursor) GN=CSF1R OS=Felis catus (Cat) PE=2 SV=1	PREDICTED: macrophage colony-stimulating factor 1 receptor [Sus scrofa]
ENSSSCG00000025414	PYY	1.84282e-12	3.52057	up	--	--	Molecular Function: G-protein coupled receptor binding (GO:0001664);; Molecular Function: neuropeptide hormone activity (GO:0005184);; Cellular Component: extracellular space (GO:0005615);; Biological Process: neuropeptide signaling pathway (GO:0007218);; Biological Process: regulation of blood pressure (GO:0008217);; Biological Process: adult feeding behavior (GO:0008343);; Biological Process: c…	--	Peptide YY (Precursor) GN=PYY OS=Bos taurus (Bovine) PE=3 SV=1	peptide YY precursor [Sus scrofa]
ENSSSCG00000025503	GPR114	3.48329e-05	-1.43023	down	--	--	Molecular Function: transmembrane signaling receptor activity (GO:0004888);; Molecular Function: G-protein coupled receptor activity (GO:0004930);; Molecular Function: binding (GO:0005488);; Cellular Component: plasma membrane (GO:0005886);; Biological Process: G-protein coupled receptor signaling pathway (GO:0007186);; Biological Process: neuropeptide signaling pathway (GO:0007218);; Biological …	K08459|0.0|bta:509974|GPR114	GPR56 C-terminal fragment (Precursor) GN=GPR56 OS=Pan troglodytes (Chimpanzee) PE=3 SV=1	PREDICTED: probable G-protein coupled receptor 114 [Sus scrofa]
ENSSSCG00000025593	TAP	0.00448878	-1.75908	down	[V]	Defense mechanisms	Biological Process: positive regulation of T cell mediated cytotoxicity (GO:0001916);; Biological Process: response to molecule of bacterial origin (GO:0002237);; Biological Process: antigen processing and presentation of exogenous protein antigen via MHC class Ib, TAP-dependent (GO:0002481);; Biological Process: antigen processing and presentation of endogenous peptide antigen via MHC class I vi…	K05654|0.0|ssc:100519722|TAP2	Antigen peptide transporter 1 GN=TAP1 OS=Gorilla gorilla gorilla (Lowland gorilla) PE=2 SV=2	PREDICTED: antigen peptide transporter 2 [Sus scrofa]
ENSSSCG00000025782	--	0.0095976	1.05595	up	[S]	Function unknown	Cellular Component: mitochondrial inner membrane (GO:0005743);; Cellular Component: integral component of membrane (GO:0016021);; Biological Process: glucose homeostasis (GO:0042593);; Biological Process: cholesterol homeostasis (GO:0042632);; Molecular Function: calcium-dependent protein binding (GO:0048306);; Biological Process: cellular response to lipopolysaccharide (GO:0071222);;	--	Transmembrane protein 256 (Precursor) GN=TMEM256 OS=Bos taurus (Bovine) PE=3 SV=1	PREDICTED: UPF0451 protein C17orf61 homolog isoform 1 [Sus scrofa]
ENSSSCG00000025840	--	0.00673838	3.1304	up	--	--	Molecular Function: GTPase activator activity (GO:0005096);; Molecular Function: receptor binding (GO:0005102);; Molecular Function: phospholipid binding (GO:0005543);; Cellular Component: intracellular (GO:0005622);; Biological Process: phosphate-containing compound metabolic process (GO:0006796);; Biological Process: signal transduction (GO:0007165);; Biological Process: transmembrane receptor …	--	Rho GTPase-activating protein 10 GN=ARHGAP10 OS=Bos taurus (Bovine) PE=2 SV=1	PREDICTED: rho GTPase-activating protein 22-like [Sus scrofa]
ENSSSCG00000025972	NTAN1	0.00110415	1.56238	up	--	--	Cellular Component: nucleus (GO:0005634);; Cellular Component: cytoplasm (GO:0005737);; Biological Process: memory (GO:0007613);; Biological Process: adult locomotory behavior (GO:0008344);; Molecular Function: protein-N-terminal asparagine amidohydrolase activity (GO:0008418);;	K14662|1e-127|ssc:397107|NTAN1	Protein N-terminal asparagine amidohydrolase GN=NTAN1 OS=Sus scrofa (Pig) PE=1 SV=3	protein N-terminal asparagine amidohydrolase [Sus scrofa]
ENSSSCG00000026084	MFSD7	0.000977074	1.2671	up	[GEPR]	--	Cellular Component: extracellular region (GO:0005576);; Biological Process: anatomical structure morphogenesis (GO:0009653);; Cellular Component: integral component of membrane (GO:0016021);; Biological Process: single-organism developmental process (GO:0044767);; Biological Process: organ development (GO:0048513);; Biological Process: regulation of cellular process (GO:0050794);; Biological Proc…	K12306|0.0|aml:100482274|major facilitator superfamily domain-containing protein 7-like	Feline leukemia virus subgroup C receptor-related protein 1 GN=FLVCR1 OS=Felis catus (Cat) PE=1 SV=1	PREDICTED: major facilitator superfamily domain-containing protein 7 [Sus scrofa]
ENSSSCG00000026351	SCA7	0.0050142	1.61744	up	--	--	Biological Process: microtubule cytoskeleton organization (GO:0000226);; Molecular Function: chromatin binding (GO:0003682);; Cellular Component: nucleus (GO:0005634);; Cellular Component: cytoplasm (GO:0005737);; Cellular Component: microtubule cytoskeleton (GO:0015630);; Biological Process: histone deubiquitination (GO:0016578);; Biological Process: negative regulation of phosphorylation (GO:00…	K11318|1e-66|ssc:100519688|ATXN7	Ataxin-7-like protein 1 GN=ATXN7L1 OS=Bos taurus (Bovine) PE=2 SV=2	PREDICTED: ataxin-7 [Bos taurus]
ENSSSCG00000026352	--	1.40526e-16	-5.4438	down	--	--	Cellular Component: cytoplasm (GO:0005737);; Cellular Component: centrosome (GO:0005813);; Biological Process: visual perception (GO:0007601);; Molecular Function: lipid binding (GO:0008289);; Biological Process: lipoprotein transport (GO:0042953);; Biological Process: response to stimulus (GO:0050896);;	--	Protein unc-119 homolog A GN=UNC119 OS=Canis familiaris (Dog) PE=2 SV=2	PREDICTED: protein unc-119 homolog A-like [Sus scrofa]
ENSSSCG00000026402	--	0.000616182	-4.10098	down	--	--	Molecular Function: transmembrane signaling receptor activity (GO:0004888);; Molecular Function: protein binding (GO:0005515);; Cellular Component: extracellular region (GO:0005576);; Cellular Component: plasma membrane (GO:0005886);; Biological Process: cell adhesion (GO:0007155);; Biological Process: G-protein coupled receptor signaling pathway (GO:0007186);; Biological Process: nervous system …	--	EGF-like module-containing mucin-like hormone receptor-like 2 (Precursor) GN=EMR2 OS=Macaca mulatta (Rhesus macaque) PE=2 SV=1	PREDICTED: EGF-like module-containing mucin-like hormone receptor-like 1-like [Sus scrofa]
ENSSSCG00000026420	--	0.00556531	-1.82995	down	--	--	Molecular Function: phosphorelay response regulator activity (GO:0000156);; Biological Process: phosphorelay signal transduction system (GO:0000160);; Molecular Function: 3',5'-cyclic-AMP phosphodiesterase activity (GO:0004115);; Biological Process: regulation of transcription, DNA-templated (GO:0006355);; Biological Process: intracellular signal transduction (GO:0035556);; Molecular Function: me…	K01120|2e-34|ecb:100068475|similar to cAMP phosphodiesterase PDE8A1	--	PREDICTED: high affinity cAMP-specific and IBMX-insensitive 3&apos;,5&apos;-cyclic phosphodiesterase 8A [Mustela putorius furo]
ENSSSCG00000026422	GPER1	0.0074887	-2.00547	down	--	--	Biological Process: immune system process (GO:0002376);; Molecular Function: G-protein coupled receptor activity (GO:0004930);; Molecular Function: chemokine receptor activity (GO:0004950);; Biological Process: cell surface receptor signaling pathway (GO:0007166);; Biological Process: G-protein coupled receptor signaling pathway (GO:0007186);; Cellular Component: integral component of membrane (G…	K04246|0.0|ssc:100521003|G-protein coupled estrogen receptor 1-like	C-C chemokine receptor type 8 GN=CCR8 OS=Macaca mulatta (Rhesus macaque) PE=3 SV=1	PREDICTED: G-protein coupled estrogen receptor 1-like [Sus scrofa]
ENSSSCG00000026460	TAL1	0.000821552	1.51839	up	[J]	Translation, ribosomal structure and biogenesis	Cellular Component: histone deacetylase complex (GO:0000118);; Biological Process: negative regulation of transcription from RNA polymerase II promoter (GO:0000122);; Cellular Component: nuclear chromatin (GO:0000790);; Molecular Function: RNA polymerase II distal enhancer sequence-specific DNA binding (GO:0000980);; Molecular Function: sequence-specific DNA binding RNA polymerase II transcriptio…	K09068|0.0|ssc:100521731|t-cell acute lymphocytic leukemia protein 1-like	Protein atonal homolog 1 GN=ATOH1 OS=Pan troglodytes (Chimpanzee) PE=2 SV=1	PREDICTED: T-cell acute lymphocytic leukemia protein 1-like [Sus scrofa]
ENSSSCG00000026701	PHOSPHO1	3.20366e-10	2.22031	up	--	--	Biological Process: endochondral ossification (GO:0001958);; Biological Process: dephosphorylation (GO:0016311);; Molecular Function: pyrophosphatase activity (GO:0016462);; Biological Process: bone mineralization involved in bone maturation (GO:0035630);; Molecular Function: phosphocholine phosphatase activity (GO:0052731);; Molecular Function: phosphoethanolamine phosphatase activity (GO:005273…	K06124|1e-158|hsa:162466|PHOSPHO1	Pyridoxal phosphate phosphatase PHOSPHO2 GN=PHOSPHO2 OS=Bos taurus (Bovine) PE=2 SV=1	PREDICTED: phosphoethanolamine/phosphocholine phosphatase-like isoform 1 [Sus scrofa]
ENSSSCG00000026791	--	1.0925e-05	1.59071	up	--	--	Molecular Function: ammonium transmembrane transporter activity (GO:0008519);; Biological Process: ammonium transport (GO:0015696);; Cellular Component: integral component of membrane (GO:0016021);; Molecular Function: substrate-specific transmembrane transporter activity (GO:0022891);; Cellular Component: plasma membrane part (GO:0044459);; Biological Process: single-organism cellular process (G…	K06579|0.0|ssc:397670|RH, Rhced	RH-like protein OS=Macaca mulatta (Rhesus macaque) PE=2 SV=2	Rh protein [Sus scrofa]
ENSSSCG00000026809	TFDP2	0.00834626	1.18378	up	--	--	Molecular Function: DNA binding (GO:0003677);; Molecular Function: sequence-specific DNA binding transcription factor activity (GO:0003700);; Cellular Component: nucleus (GO:0005634);; Cellular Component: transcription factor complex (GO:0005667);; Biological Process: transcription, DNA-templated (GO:0006351);; Biological Process: regulation of transcription, DNA-templated (GO:0006355);; Molecula…	K09392|0.0|aml:100464401|TFDP2	Transcription factor Dp-1 GN=TFDP1 OS=Bos taurus (Bovine) PE=2 SV=1	PREDICTED: transcription factor Dp-2 isoform X4 [Mustela putorius furo]
ENSSSCG00000026832	--	0.000254507	-2.19443	down	--	--	Biological Process: positive regulation of cell-matrix adhesion (GO:0001954);; Biological Process: osteoclast proliferation (GO:0002158);; Biological Process: developmental process involved in reproduction (GO:0003006);; Molecular Function: cytokine activity (GO:0005125);; Molecular Function: macrophage colony-stimulating factor receptor binding (GO:0005157);; Cellular Component: extracellular sp…	K05453|1e-111|mmu:12977|Csf1, C87615, Csfm, MCSF, op	--	macrophage colony-stimulating factor 1 precursor [Sus scrofa]
ENSSSCG00000026872	TNFSF13	0.00114272	1.87346	up	--	--	Molecular Function: cytokine activity (GO:0005125);; Molecular Function: tumor necrosis factor receptor binding (GO:0005164);; Cellular Component: extracellular space (GO:0005615);; Biological Process: immune response (GO:0006955);; Cellular Component: membrane (GO:0016020);;	K05475|1e-128|ssc:100127162|APRIL	Ectodysplasin-A, secreted form GN=EDA OS=Bos taurus (Bovine) PE=3 SV=2	a proliferation-inducing ligand [Sus scrofa]
ENSSSCG00000026894	NFE2L3	0.00101611	-2.01119	down	--	--	Molecular Function: sequence-specific DNA binding transcription factor activity (GO:0003700);; Molecular Function: binding (GO:0005488);; Cellular Component: nucleus (GO:0005634);; Cellular Component: cytoplasm (GO:0005737);; Biological Process: regulation of transcription, DNA-templated (GO:0006355);; Cellular Component: intracellular organelle (GO:0043229);; Molecular Function: sequence-specifi…	K09040|0.0|hsa:9603|NFE2L3, NRF3	Nuclear factor erythroid 2-related factor 1 GN=NFE2L1 OS=Bos taurus (Bovine) PE=2 SV=1	PREDICTED: LOW QUALITY PROTEIN: nuclear factor erythroid 2-related factor 3-like [Sus scrofa]
ENSSSCG00000027237	GATA1	0.00217015	1.18067	up	[K]	Transcription	Biological Process: negative regulation of transcription from RNA polymerase II promoter (GO:0000122);; Molecular Function: transcription regulatory region sequence-specific DNA binding (GO:0000976);; Molecular Function: RNA polymerase II core promoter proximal region sequence-specific DNA binding (GO:0000978);; Molecular Function: sequence-specific DNA binding RNA polymerase II transcription fac…	K09182|0.0|hsa:2623|GATA1, ERYF1, GATA-1, GF-1, GF1, NFE1, XLTT	Trans-acting T-cell-specific transcription factor GATA-3 GN=GATA3 OS=Bos taurus (Bovine) PE=2 SV=1	GATA binding protein 1 (globin transcription factor 1) [Sus scrofa]
ENSSSCG00000027332	IGKV-11	2.08465e-06	-1.64129	down	--	--	Molecular Function: antigen binding (GO:0003823);;	--	Ig kappa chain V region GOM OS=Canis familiaris (Dog) PE=1 SV=1	PREDICTED: ig kappa chain V-II region RPMI 6410-like [Sus scrofa]
ENSSSCG00000027516	CIR1	0.00682076	1.09099	up	[R]	General function prediction only	Cellular Component: histone deacetylase complex (GO:0000118);; Molecular Function: nucleic acid binding (GO:0003676);; Biological Process: RNA processing (GO:0006396);; Cellular Component: intracellular membrane-bounded organelle (GO:0043231);; Cellular Component: intracellular organelle part (GO:0044446);; Biological Process: single-organism cellular process (GO:0044763);; Biological Process: ne…	K06066|1e-153|ssc:100511415|corepressor interacting with RBPJ 1-like	U2 snRNP-associated SURP motif-containing protein GN=U2SURP OS=Pongo abelii (Sumatran orangutan) PE=2 SV=1	corepressor interacting with RBPJ, 1 [Sus scrofa]
ENSSSCG00000027525	DHCR24	0.000564102	1.32139	up	[C]	Energy production and conversion	Cellular Component: Golgi membrane (GO:0000139);; Cellular Component: nucleus (GO:0005634);; Cellular Component: endoplasmic reticulum (GO:0005783);; Cellular Component: endoplasmic reticulum membrane (GO:0005789);; Biological Process: cholesterol biosynthetic process (GO:0006695);; Biological Process: response to oxidative stress (GO:0006979);; Biological Process: protein localization (GO:000810…	K09828|0.0|cfa:489573|DHCR24	Delta(24)-sterol reductase (Precursor) GN=DHCR24 OS=Macaca fascicularis (Crab-eating macaque) PE=2 SV=2	24-dehydrocholesterol reductase [Sus scrofa]
ENSSSCG00000027611	--	7.68906e-06	2.10156	up	--	--	Molecular Function: ion channel activity (GO:0005216);; Molecular Function: zinc ion binding (GO:0008270);; Cellular Component: membrane (GO:0016020);; Biological Process: single-organism process (GO:0044699);;	K01931|0.0|ssc:100524114|e3 ubiquitin-protein ligase NEURL1B-like	Voltage-dependent P/Q-type calcium channel subunit alpha-1A GN=CACNA1A OS=Oryctolagus cuniculus (Rabbit) PE=1 SV=1	PREDICTED: E3 ubiquitin-protein ligase NEURL1B-like [Sus scrofa]
ENSSSCG00000027659	FUCA1	0.00547136	1.16376	up	[G]	Carbohydrate transport and metabolism	Molecular Function: alpha-L-fucosidase activity (GO:0004560);; Cellular Component: lysosome (GO:0005764);; Biological Process: fucose metabolic process (GO:0006004);;	K01206|0.0|bta:509522|FUCA1, MGC137270	Tissue alpha-L-fucosidase (Precursor) GN=FUCA1 OS=Bos taurus (Bovine) PE=2 SV=1	PREDICTED: tissue alpha-L-fucosidase-like [Sus scrofa]
ENSSSCG00000027757	FIS1	9.40916e-05	1.4932	up	--	--	Biological Process: mitochondrion degradation (GO:0000422);; Biological Process: release of cytochrome c from mitochondria (GO:0001836);; Molecular Function: receptor binding (GO:0005102);; Cellular Component: integral component of peroxisomal membrane (GO:0005779);; Biological Process: protein targeting to mitochondrion (GO:0006626);; Biological Process: positive regulation of cytosolic calcium …	--	Mitochondrial fission 1 protein GN=FIS1 OS=Bos taurus (Bovine) PE=2 SV=1	PREDICTED: hypothetical protein LOC100622909 [Sus scrofa]
ENSSSCG00000027766	--	3.70379e-06	1.93444	up	[R]	General function prediction only	Biological Process: regulation of immune system process (GO:0002682);; Molecular Function: DNA binding (GO:0003677);; Cellular Component: nucleus (GO:0005634);; Biological Process: regulation of transcription, DNA-templated (GO:0006355);; Biological Process: hemopoiesis (GO:0030097);; Biological Process: cellular metabolic process (GO:0044237);; Biological Process: regulation of cell differentiat…	--	Zinc finger protein 252 GN=ZNF252 OS=Canis familiaris (Dog) PE=2 SV=1	PREDICTED: zinc finger protein 467 [Sus scrofa]
ENSSSCG00000027995	--	1.48001e-11	2.58828	up	--	--	Biological Process: metabolic process (GO:0008152);; Molecular Function: S-adenosylmethionine-dependent methyltransferase activity (GO:0008757);; Molecular Function: amine N-methyltransferase activity (GO:0030748);;	--	Indolethylamine N-methyltransferase GN=INMT OS=Oryctolagus cuniculus (Rabbit) PE=1 SV=1	indolethylamine N-methyltransferase [Sus scrofa]
ENSSSCG00000027998	--	0.00913448	3.01954	up	--	--	Biological Process: skeletal system development (GO:0001501);; Molecular Function: protein binding (GO:0005515);; Cellular Component: extracellular region (GO:0005576);; Cellular Component: plasma membrane (GO:0005886);; Biological Process: organ morphogenesis (GO:0009887);; Biological Process: tissue development (GO:0009888);; Biological Process: negative regulation of cell-substrate adhesion (G…	--	Apomucin (Fragment) OS=Sus scrofa (Pig) PE=1 SV=2	apomucin precursor [Sus scrofa]
ENSSSCG00000028201	CWF19L2	0.00546714	1.0978	up	--	--	Molecular Function: catalytic activity (GO:0003824);; Biological Process: metabolic process (GO:0008152);;	--	CWF19-like protein 1 GN=CWF19L1 OS=Pongo abelii (Sumatran orangutan) PE=2 SV=1	CWF19-like protein 2 [Sus scrofa]
ENSSSCG00000028299	ACAA	0.000116556	4.52186	up	[I]	Lipid transport and metabolism	Biological Process: very long-chain fatty acid metabolic process (GO:0000038);; Cellular Component: mitochondrion (GO:0005739);; Cellular Component: peroxisome (GO:0005777);; Biological Process: fatty acid beta-oxidation (GO:0006635);; Biological Process: bile acid metabolic process (GO:0008206);; Biological Process: cellular process (GO:0009987);; Molecular Function: palmitoyl-CoA oxidase activi…	K07513|0.0|ssc:100515577|ACAA1	3-ketoacyl-CoA thiolase, mitochondrial GN=ACAA2 OS=Pongo abelii (Sumatran orangutan) PE=2 SV=1	PREDICTED: 3-ketoacyl-CoA thiolase A, peroxisomal isoform 1 [Sus scrofa]
ENSSSCG00000028460	S1PR5	0.00430414	-1.48981	down	--	--	Biological Process: sphingosine-1-phosphate signaling pathway (GO:0003376);; Cellular Component: plasma membrane (GO:0005886);; Biological Process: G-protein coupled receptor signaling pathway (GO:0007186);; Biological Process: positive regulation of cell communication (GO:0010647);; Cellular Component: integral component of membrane (GO:0016021);; Biological Process: positive regulation of signa…	K04295|0.0|ssc:100141401|S1PR5, EDG8, FLJ12949, S1P5	Sphingosine 1-phosphate receptor 5 GN=S1PR5 OS=Sus scrofa (Pig) PE=3 SV=1	sphingosine 1-phosphate receptor 5 [Sus scrofa]
ENSSSCG00000028475	KPNA1	7.31266e-07	1.80456	up	[U]	Intracellular trafficking, secretion, and vesicular transport	Cellular Component: nucleus (GO:0005634);; Cellular Component: cytoplasm (GO:0005737);; Molecular Function: protein transporter activity (GO:0008565);; Cellular Component: dendrite (GO:0030425);; Biological Process: positive regulation of protein import into nucleus (GO:0042307);; Biological Process: positive regulation of transcription from RNA polymerase II promoter (GO:0045944);; Biological Pr…	--	Importin subunit alpha-5 GN=KPNA1 OS=Bos taurus (Bovine) PE=2 SV=1	PREDICTED: importin subunit alpha-1 [Orcinus orca]
ENSSSCG00000028536	--	0.00196364	1.3266	up	--	--	--	--	Lipoma HMGIC fusion partner-like 4 protein GN=LHFPL4 OS=Bos taurus (Bovine) PE=2 SV=1	lipoma HMGIC fusion partner-like 2 protein [Sus scrofa]
ENSSSCG00000028654	--	0.00548729	1.51834	up	--	--	Molecular Function: Rho guanyl-nucleotide exchange factor activity (GO:0005089);; Molecular Function: phospholipid binding (GO:0005543);; Cellular Component: cytoplasm (GO:0005737);; Cellular Component: cytoskeleton (GO:0005856);; Biological Process: regulation of Rho protein signal transduction (GO:0035023);; Molecular Function: metal ion binding (GO:0046872);;	K05722|1e-37|aml:100474838|FYVE, RhoGEF and PH domain-containing protein 3-like	FYVE, RhoGEF and PH domain-containing protein 3 GN=FGD3 OS=Pongo abelii (Sumatran orangutan) PE=2 SV=1	PREDICTED: FYVE, RhoGEF and PH domain-containing protein 3-like [Sus scrofa]
ENSSSCG00000028731	CXCL13	5.58801e-11	-6.87266	down	--	--	Molecular Function: receptor binding (GO:0005102);; Cellular Component: extracellular space (GO:0005615);; Biological Process: immune response (GO:0006955);; Biological Process: positive regulation of cytosolic calcium ion concentration (GO:0007204);; Biological Process: cell-cell signaling (GO:0007267);; Molecular Function: chemokine activity (GO:0008009);; Molecular Function: heparin binding (G…	K10032|4e-60|ssc:100524265|c-X-C motif chemokine 13-like	Interleukin-8 (Precursor) GN=IL8 OS=Bos taurus (Bovine) PE=2 SV=1	PREDICTED: c-X-C motif chemokine 13-like [Sus scrofa]
ENSSSCG00000028846	--	0.00173181	3.20746	up	--	--	Biological Process: skeletal system development (GO:0001501);; Biological Process: angiogenesis (GO:0001525);; Biological Process: endothelial cell morphogenesis (GO:0001886);; Molecular Function: structural molecule activity (GO:0005198);; Molecular Function: binding (GO:0005488);; Cellular Component: collagen trimer (GO:0005581);; Cellular Component: basement membrane (GO:0005604);; Cellular Co…	K06823|1e-105|bta:508076|COL18A1, MGC140499	Mucin-1 subunit beta (Precursor) GN=MUC1 OS=Bos taurus (Bovine) PE=1 SV=1	collagen alpha-1(XVIII) chain precursor [Bos taurus]
ENSSSCG00000028875	HAVCR2	1.57704e-15	-3.98527	down	--	--	--	--	Hepatitis A virus cellular receptor 1 (Precursor) GN=HAVCR1 OS=Chlorocebus aethiops (Green monkey) PE=1 SV=2	PREDICTED: hepatitis A virus cellular receptor 2-like [Sus scrofa]
ENSSSCG00000028911	COLQ	0.000113736	4.08265	up	--	--	Molecular Function: binding (GO:0005488);; Cellular Component: collagen trimer (GO:0005581);; Cellular Component: basement membrane (GO:0005604);; Biological Process: cell adhesion (GO:0007155);; Biological Process: signal transduction (GO:0007165);; Biological Process: embryo development (GO:0009790);; Biological Process: cellular component organization (GO:0016043);; Biological Process: cell di…	--	Collagen alpha-1(III) chain GN=COL3A1 OS=Bos taurus (Bovine) PE=1 SV=1	PREDICTED: LOW QUALITY PROTEIN: acetylcholinesterase collagenic tail peptide-like [Sus scrofa]
ENSSSCG00000028998	--	3.91398e-07	-4.1489	down	[OJ]	--	Molecular Function: nucleotide binding (GO:0000166);; Molecular Function: RNA binding (GO:0003723);; Cellular Component: nucleus (GO:0005634);; Cellular Component: nucleoplasm (GO:0005654);; Cellular Component: cytoplasm (GO:0005737);; Biological Process: RNA processing (GO:0006396);; Cellular Component: ribonucleoprotein complex (GO:0030529);; Biological Process: single-organism process (GO:0044…	--	La-related protein 7 GN=LARP7 OS=Macaca fascicularis (Crab-eating macaque) PE=2 SV=1	La ribonucleoprotein domain family, member 7 [Sus scrofa]
ENSSSCG00000029075	--	2.10684e-09	-6.64124	down	[I]	Lipid transport and metabolism	Biological Process: long-chain fatty acid metabolic process (GO:0001676);; Molecular Function: catalytic activity (GO:0003824);; Cellular Component: mitochondrial inner membrane (GO:0005743);; Cellular Component: endoplasmic reticulum (GO:0005783);; Biological Process: lipid metabolic process (GO:0006629);; Cellular Component: membrane (GO:0016020);; Biological Process: carboxylic acid metabolic …	K01897|0.0|ssc:100516230|long-chain-fatty-acid--CoA ligase 5-like	Long-chain-fatty-acid--CoA ligase 3 GN=ACSL3 OS=Pongo abelii (Sumatran orangutan) PE=2 SV=2	PREDICTED: long-chain-fatty-acid--CoA ligase 5-like [Sus scrofa]
ENSSSCG00000029186	SEZ6L2	2.13942e-05	1.85674	up	--	--	Biological Process: immune system process (GO:0002376);; Molecular Function: binding (GO:0005488);; Cellular Component: endoplasmic reticulum membrane (GO:0005789);; Cellular Component: plasma membrane (GO:0005886);; Biological Process: metabolic process (GO:0008152);; Cellular Component: integral component of membrane (GO:0016021);; Biological Process: single-multicellular organism process (GO:0…	--	Seizure 6-like protein 2 (Precursor) GN=SEZ6L2 OS=Bos taurus (Bovine) PE=2 SV=1	PREDICTED: seizure related 6 homolog (mouse)-like 2 isoform 1 [Sus scrofa]
ENSSSCG00000029219	SH3BGR	3.67254e-06	2.1068	up	--	--	Cellular Component: nucleus (GO:0005634);; Cellular Component: cytosol (GO:0005829);; Biological Process: microtubule-based process (GO:0007017);; Molecular Function: SH3 domain binding (GO:0017124);; Biological Process: neuron projection development (GO:0031175);; Cellular Component: protein complex (GO:0043234);; Cellular Component: intracellular organelle part (GO:0044446);; Biological Process…	--	SH3 domain-binding glutamic acid-rich-like protein GN=SH3BGRL OS=Bos taurus (Bovine) PE=2 SV=1	SH3 domain-binding glutamic acid-rich protein [Sus scrofa]
ENSSSCG00000029230	ECM1	0.0098959	1.09801	up	--	--	Biological Process: positive regulation of endothelial cell proliferation (GO:0001938);; Biological Process: negative regulation of cytokine-mediated signaling pathway (GO:0001960);; Molecular Function: protease binding (GO:0002020);; Biological Process: regulation of type 2 immune response (GO:0002828);; Molecular Function: signal transducer activity (GO:0004871);; Molecular Function: interleuki…	--	--	PREDICTED: extracellular matrix protein 1, partial [Sus scrofa]
ENSSSCG00000029231	PigE-108A11.6	0.000217427	1.38108	up	--	--	Biological Process: skeletal system development (GO:0001501);; Molecular Function: binding (GO:0005488);; Biological Process: metabolic process (GO:0008152);; Biological Process: organ morphogenesis (GO:0009887);; Cellular Component: membrane (GO:0016020);; Cellular Component: extracellular region part (GO:0044421);; Cellular Component: cell part (GO:0044464);; Biological Process: regulation of c…	K06512|0.0|ssc:100522225|leukocyte immunoglobulin-like receptor subfamily B member 3-like	Leukocyte immunoglobulin-like receptor subfamily B member 5 (Precursor) GN=LILRB5 OS=Pan troglodytes (Chimpanzee) PE=2 SV=1	novel protein similar to leukocyte immunoglobulin-like receptor proteins [Sus scrofa]
ENSSSCG00000029414	--	0.00254736	1.55437	up	--	--	Biological Process: angiogenesis (GO:0001525);; Biological Process: complement activation, lectin pathway (GO:0001867);; Cellular Component: collagen trimer (GO:0005581);; Biological Process: cell adhesion (GO:0007155);; Biological Process: signal transduction (GO:0007165);; Cellular Component: membrane (GO:0016020);; Biological Process: positive regulation of protein modification process (GO:003…	K10104|0.0|ssc:397316|FCN1, FCNB	Ficolin-1 (Precursor) GN=FCN1 OS=Sus scrofa (Pig) PE=1 SV=1	ficolin-1 precursor [Sus scrofa]
ENSSSCG00000029608	SEC62	0.00453084	1.39473	up	--	--	Biological Process: myeloid dendritic cell activation (GO:0001773);; Biological Process: dendritic cell chemotaxis (GO:0002407);; Molecular Function: damaged DNA binding (GO:0003684);; Molecular Function: double-stranded DNA binding (GO:0003690);; Molecular Function: single-stranded DNA binding (GO:0003697);; Cellular Component: endoplasmic reticulum (GO:0005783);; Cellular Component: endoplasmic…	K12275|1e-138|ssc:100125961|SEC62, TLOC1	Translocation protein SEC62 GN=SEC62 OS=Pongo abelii (Sumatran orangutan) PE=2 SV=1	PREDICTED: translocation protein SEC62 [Ovis aries]
ENSSSCG00000029668	--	5.34233e-08	-1.75442	down	[J]	Translation, ribosomal structure and biogenesis	Biological Process: skeletal system development (GO:0001501);; Molecular Function: cytokine receptor activity (GO:0004896);; Biological Process: cell surface receptor signaling pathway (GO:0007166);; Biological Process: organ morphogenesis (GO:0009887);; Biological Process: tissue development (GO:0009888);; Cellular Component: external side of plasma membrane (GO:0009897);; Cellular Component: me…	K05069|0.0|ecb:100069676|similar to IL2RB	Interleukin-2 receptor subunit beta (Precursor) GN=IL2RB OS=Macaca fascicularis (Crab-eating macaque) PE=2 SV=1	PREDICTED: interleukin-2 receptor subunit beta-like [Sus scrofa]
ENSSSCG00000029708	SLC25A38	0.00474249	1.10884	up	--	--	Cellular Component: mitochondrial inner membrane (GO:0005743);; Biological Process: transport (GO:0006810);; Cellular Component: integral component of membrane (GO:0016021);; Biological Process: erythrocyte differentiation (GO:0030218);; Biological Process: cellular metabolic process (GO:0044237);; Biological Process: single-organism metabolic process (GO:0044710);; Biological Process: single-org…	--	Solute carrier family 25 member 38 GN=SLC25A38 OS=Ovis aries (Sheep) PE=2 SV=1	PREDICTED: solute carrier family 25 member 38-like isoform 1 [Sus scrofa]
ENSSSCG00000029715	OLFM1	5.05737e-05	1.52917	up	--	--	Molecular Function: protein binding (GO:0005515);; Cellular Component: extracellular region (GO:0005576);; Cellular Component: extracellular space (GO:0005615);; Cellular Component: cytoplasm (GO:0005737);; Cellular Component: plasma membrane (GO:0005886);; Biological Process: cell communication (GO:0007154);; Biological Process: multicellular organismal development (GO:0007275);; Biological Proc…	--	Myocilin (Precursor) GN=MYOC OS=Bos taurus (Bovine) PE=2 SV=1	PREDICTED: noelin-like [Sus scrofa]
ENSSSCG00000029811	PLCL2	0.00139963	1.48259	up	--	--	Molecular Function: phosphatidylinositol phospholipase C activity (GO:0004435);; Molecular Function: signal transducer activity (GO:0004871);; Molecular Function: calcium ion binding (GO:0005509);; Molecular Function: protein binding (GO:0005515);; Molecular Function: phospholipid binding (GO:0005543);; Biological Process: lipid metabolic process (GO:0006629);; Biological Process: cell surface re…	--	1-phosphatidylinositol 4,5-bisphosphate phosphodiesterase delta-4 GN=PLCD4 OS=Sus scrofa (Pig) PE=2 SV=1	PREDICTED: inactive phospholipase C-like protein 2-like, partial [Sus scrofa]
ENSSSCG00000029879	LTF	0.00947814	-1.5355	down	--	--	Biological Process: ossification (GO:0001503);; Cellular Component: extracellular region (GO:0005576);; Cellular Component: endosome (GO:0005768);; Biological Process: proteolysis (GO:0006508);; Biological Process: iron ion transport (GO:0006826);; Biological Process: cellular iron ion homeostasis (GO:0006879);; Molecular Function: ferric iron binding (GO:0008199);; Molecular Function: heparin bi…	--	Lactotransferrin (Precursor) GN=LTF OS=Sus scrofa (Pig) PE=1 SV=3	lactotransferrin [Sus scrofa]
ENSSSCG00000029889	CST3	1.05599e-05	1.71718	up	--	--	Molecular Function: beta-amyloid binding (GO:0001540);; Molecular Function: protease binding (GO:0002020);; Molecular Function: cysteine-type endopeptidase inhibitor activity (GO:0004869);; Cellular Component: extracellular region (GO:0005576);; Cellular Component: extracellular space (GO:0005615);; Biological Process: defense response (GO:0006952);; Biological Process: negative regulation of pep…	K13899|1e-78|ssc:100516470|cystatin-C-like	Cystatin-C (Precursor) GN=CST3 OS=Bos taurus (Bovine) PE=1 SV=2	cystatin-C precursor [Sus scrofa]
ENSSSCG00000029901	UBE2O	5.84704e-05	1.86537	up	--	--	Biological Process: protein polyubiquitination (GO:0000209);; Molecular Function: protein binding (GO:0005515);; Cellular Component: extracellular region (GO:0005576);; Cellular Component: chromosome (GO:0005694);; Biological Process: signal transduction (GO:0007165);; Biological Process: organ morphogenesis (GO:0009887);; Biological Process: tissue development (GO:0009888);; Biological Process: …	K10581|0.0|ssc:100517420|UBE2O	Parotid hormone (Precursor) OS=Sus scrofa (Pig) PE=1 SV=2	PREDICTED: ubiquitin-conjugating enzyme E2 O-like, partial [Sus scrofa]
ENSSSCG00000030115	--	0.00130771	1.5734	up	--	--	Biological Process: cell communication (GO:0007154);; Molecular Function: phosphatidylinositol binding (GO:0035091);;	--	Parotid hormone (Precursor) OS=Sus scrofa (Pig) PE=1 SV=2	PREDICTED: HCLS1-binding protein 3-like [Sus scrofa]
ENSSSCG00000030300	MT2A	0.000479872	-2.0188	down	--	--	Cellular Component: nucleus (GO:0005634);; Biological Process: cellular zinc ion homeostasis (GO:0006882);; Biological Process: nitric oxide mediated signal transduction (GO:0007263);; Molecular Function: drug binding (GO:0008144);; Molecular Function: zinc ion binding (GO:0008270);; Biological Process: detoxification of copper ion (GO:0010273);; Biological Process: cellular response to drug (GO:…	K14739|1e-35|cfa:403768|MT2A, MT-2, MT-II	Metallothionein-2A GN=MT2A OS=Sus scrofa (Pig) PE=3 SV=1	PREDICTED: metallothionein-2A [Sus scrofa]
ENSSSCG00000030358	--	1.18531e-05	1.82399	up	--	--	Cellular Component: mitochondrion (GO:0005739);; Cellular Component: microtubule (GO:0005874);; Biological Process: signal transduction (GO:0007165);; Biological Process: response to glucose (GO:0009749);; Cellular Component: cell junction (GO:0030054);; Cellular Component: axon (GO:0030424);; Cellular Component: dendrite (GO:0030425);; Cellular Component: extrinsic component of mitochondrial out…	--	Sterile alpha and TIR motif-containing protein 1 (Precursor) GN=SARM1 OS=Sus scrofa (Pig) PE=2 SV=1	RecName: Full=Sterile alpha and TIR motif-containing protein 1; AltName: Full=Tir-1 homolog; Flags: Precursor
ENSSSCG00000030602	ATP5J	0.00250364	1.93713	up	--	--	Cellular Component: mitochondrial proton-transporting ATP synthase complex, coupling factor F(o) (GO:0000276);; Biological Process: ATP catabolic process (GO:0006200);; Molecular Function: hydrogen ion transmembrane transporter activity (GO:0015078);; Biological Process: ATP synthesis coupled proton transport (GO:0015986);; Molecular Function: ATPase activity (GO:0016887);;	K02131|2e-53|bta:282690|ATP5J	ATP synthase-coupling factor 6, mitochondrial (Precursor) GN=ATP5J OS=Bos taurus (Bovine) PE=1 SV=2	PREDICTED: ATP synthase-coupling factor 6, mitochondrial-like isoform 2 [Sus scrofa]
ENSSSCG00000030611	--	2.72075e-05	1.8221	up	--	--	Cellular Component: cytoplasm (GO:0005737);; Cellular Component: mitochondrion (GO:0005739);; Cellular Component: cytosol (GO:0005829);; Molecular Function: heme binding (GO:0020037);;	--	Heme-binding protein 1 GN=HEBP1 OS=Sus scrofa (Pig) PE=2 SV=1	heme-binding protein 1 [Sus scrofa]
ENSSSCG00000030663	SERPINB9	3.78078e-05	-1.39419	down	--	--	Molecular Function: protease binding (GO:0002020);; Biological Process: mast cell mediated immunity (GO:0002448);; Molecular Function: serine-type endopeptidase inhibitor activity (GO:0004867);; Molecular Function: binding (GO:0005488);; Cellular Component: extracellular space (GO:0005615);; Cellular Component: nucleus (GO:0005634);; Cellular Component: cytoplasm (GO:0005737);; Cellular Component…	K13963|1e-171|ssc:100126851|SERPINB9	Serpin B6 GN=SERPINB6 OS=Bos taurus (Bovine) PE=2 SV=1	serpin B9 [Sus scrofa]
ENSSSCG00000030696	SLC19A1	0.000238346	1.38245	up	--	--	Molecular Function: binding (GO:0005488);; Molecular Function: folic acid binding (GO:0005542);; Biological Process: transport (GO:0006810);; Molecular Function: reduced folate carrier activity (GO:0008518);; Cellular Component: membrane (GO:0016020);; Cellular Component: cell part (GO:0044464);; Biological Process: single-organism cellular process (GO:0044763);; Biological Process: system develo…	K14609|0.0|bta:617307|SLC19A1, MGC140809	Thiamine transporter 2 GN=SLC19A3 OS=Macaca fascicularis (Crab-eating macaque) PE=2 SV=1	PREDICTED: folate transporter 1 [Sus scrofa]
ENSSSCG00000030732-3	--	0.000104511	1.42837	up	--	--	--	--	--	--
ENSSSCG00000030801	GBP6	0.000909339	-1.29235	down	--	--	Molecular Function: GTPase activity (GO:0003924);; Molecular Function: GTP binding (GO:0005525);; Biological Process: GTP catabolic process (GO:0006184);; Biological Process: defense response (GO:0006952);; Cellular Component: endomembrane system (GO:0012505);; Cellular Component: organelle membrane (GO:0031090);; Cellular Component: Golgi apparatus part (GO:0044431);; Biological Process: respons…	--	Guanylate-binding protein 6 GN=GBP6 OS=Pongo abelii (Sumatran orangutan) PE=2 SV=1	PREDICTED: guanylate-binding protein 6 [Sus scrofa]
ENSSSCG00000030839	JUN	0.00635174	-1.06083	down	[J]	Translation, ribosomal structure and biogenesis	Molecular Function: RNA polymerase II distal enhancer sequence-specific DNA binding (GO:0000980);; Molecular Function: RNA polymerase II activating transcription factor binding (GO:0001102);; Biological Process: angiogenesis (GO:0001525);; Biological Process: microglial cell activation (GO:0001774);; Biological Process: liver development (GO:0001889);; Biological Process: positive regulation of e…	K04448|0.0|pon:100450292|transcription factor AP-1-like	Transcription factor AP-1 GN=JUN OS=Bos taurus (Bovine) PE=2 SV=2	RecName: Full=Transcription factor AP-1; AltName: Full=Activator protein 1; Short=AP1; AltName: Full=Proto-oncogene c-Jun; AltName: Full=V-jun avian sarcoma virus 17 oncogene homolog
Pig_newGene_15	--	0.00995021	#NAME?	down	--	--	--	--	--	--
Pig_newGene_1570	--	0.00313176	2.1017	up	--	--	Biological Process: positive regulation of cytokine production (GO:0001819);; Biological Process: defense response (GO:0006952);; Biological Process: positive regulation of macromolecule biosynthetic process (GO:0010557);; Biological Process: positive regulation of cellular biosynthetic process (GO:0031328);; Cellular Component: intracellular membrane-bounded organelle (GO:0043231);; Cellular Com…	K06263|5e-70|ssc:100216312|GP9, GPIX	Platelet glycoprotein Ib beta chain (Precursor) GN=GP1BB OS=Papio cynocephalus (Yellow baboon) PE=2 SV=1	platelet glycoprotein IX precursor [Sus scrofa]
Pig_newGene_1598	--	0.0030694	2.56495	up	--	--	Molecular Function: structural molecule activity (GO:0005198);; Cellular Component: collagen trimer (GO:0005581);; Biological Process: cell adhesion (GO:0007155);;	K06823|3e-33|mmu:12822|Col18a1, endostatin	--	PREDICTED: collagen alpha-1(XVIII) chain isoform X1 [Equus caballus]
Pig_newGene_1606	--	0.000927737	2.10923	up	--	--	--	--	--	--
Pig_newGene_1629	--	0.000113748	Inf	up	--	--	--	K12599|3e-07|dre:100331276|superkiller viralicidic activity 2-like	--	IL-23 [Sus scrofa]
Pig_newGene_2181	--	5.91252e-05	-5.72944	down	--	--	--	--	--	--
Pig_newGene_2486	--	5.84704e-05	5.43395	up	--	--	--	--	--	--
Pig_newGene_2490	--	0.00869119	1.38819	up	--	--	--	--	--	PREDICTED: uncharacterized protein LOC102165084, partial [Sus scrofa]
Pig_newGene_2499	--	1.33838e-05	-4.03578	down	--	--	--	--	--	--
Pig_newGene_2884	--	5.85828e-18	5.07194	up	[O]	Posttranslational modification, protein turnover, chaperones	Molecular Function: glutathione peroxidase activity (GO:0004602);; Cellular Component: extracellular space (GO:0005615);; Cellular Component: cytoplasm (GO:0005737);; Biological Process: response to oxidative stress (GO:0006979);; Molecular Function: selenium binding (GO:0008430);; Biological Process: hydrogen peroxide catabolic process (GO:0042744);; Biological Process: protein homotetramerizati…	K00432|2e-160|ssc:396598|GPX3	Glutathione peroxidase 3 (Precursor) GN=GPX3 OS=Bos taurus (Bovine) PE=2 SV=2	glutathione peroxidase 3 precursor [Sus scrofa]
Pig_newGene_3	--	0.00638014	-1.42619	down	--	--	--	--	--	PREDICTED: proline-rich nuclear receptor coactivator 1 [Camelus bactrianus]
Pig_newGene_3082	--	0.00570182	1.132	up	--	--	--	--	--	PREDICTED: UPF0687 protein C20orf27 homolog isoform X2 [Bos taurus]
Pig_newGene_3087	--	3.02784e-05	#NAME?	down	--	--	--	--	--	--
Pig_newGene_3096	--	0.000996498	4.75236	up	--	--	Molecular Function: serine-type endopeptidase inhibitor activity (GO:0004867);; Molecular Function: cysteine-type endopeptidase inhibitor activity (GO:0004869);; Cellular Component: extracellular region (GO:0005576);; Biological Process: negative regulation of peptidase activity (GO:0010466);; Molecular Function: aspartic-type endopeptidase inhibitor activity (GO:0019828);;	--	WAP four-disulfide core domain protein 2 (Precursor) GN=WFDC2 OS=Sus scrofa (Pig) PE=2 SV=1	WAP four-disulfide core domain protein 2 precursor [Sus scrofa]
Pig_newGene_3099	--	0.000900247	2.90508	up	--	--	--	--	--	PREDICTED: beta-1,4-galactosyltransferase 5 [Bison bison bison]
Pig_newGene_3106	--	0.00388801	2.07588	up	--	--	--	--	--	--
Pig_newGene_3110	--	5.34233e-08	1.9609	up	--	--	--	--	--	--
Pig_newGene_3115	--	0.00638014	-3.68969	down	--	--	--	--	--	--
Pig_newGene_3301	--	0.00618726	5.28619	up	--	--	--	--	--	--
Pig_newGene_3308	--	0.00169355	1.21033	up	[G]	Carbohydrate transport and metabolism	Molecular Function: bisphosphoglycerate mutase activity (GO:0004082);; Molecular Function: bisphosphoglycerate 2-phosphatase activity (GO:0004083);; Molecular Function: phosphoglycerate mutase activity (GO:0004619);; Biological Process: glycolytic process (GO:0006096);;	--	Bisphosphoglycerate mutase GN=BPGM OS=Oryctolagus cuniculus (Rabbit) PE=2 SV=2	PREDICTED: bisphosphoglycerate mutase-like, partial [Bos mutus]
Pig_newGene_3319	--	7.61043e-05	Inf	up	--	--	--	--	--	trbV29 [Sus scrofa]
Pig_newGene_3322	--	0.00521169	1.3397	up	--	--	--	--	--	PREDICTED: uncharacterized protein LOC100522408 [Sus scrofa]
Pig_newGene_3331	--	2.10684e-09	4.195	up	--	--	--	--	--	--
Pig_newGene_3593	--	0.000829263	1.47472	up	--	--	--	--	--	PREDICTED: LOW QUALITY PROTEIN: putative uncharacterized protein FLJ26174-like, partial [Sorex araneus]
Pig_newGene_4063	--	0.00143291	#NAME?	down	[O]	Posttranslational modification, protein turnover, chaperones	Cellular Component: acrosomal vesicle (GO:0001669);; Cellular Component: zona pellucida receptor complex (GO:0002199);; Molecular Function: ATP binding (GO:0005524);; Cellular Component: chaperonin-containing T-complex (GO:0005832);; Cellular Component: microtubule (GO:0005874);; Biological Process: protein folding (GO:0006457);; Biological Process: binding of sperm to zona pellucida (GO:0007339)…	K09498|3e-56|cfa:606787|similar to T-complex protein 1, zeta subunit (TCP-1-zeta) (CCT-zeta) (CCT-zeta-1)	T-complex protein 1 subunit zeta GN=CCT6 OS=Pongo abelii (Sumatran orangutan) PE=2 SV=3	PREDICTED: T-complex protein 1 subunit zeta-like [Sus scrofa]
Pig_newGene_4105	--	3.18737e-15	3.8815	up	--	--	--	--	--	--
Pig_newGene_4108	--	1.7811e-07	5.14824	up	--	--	--	--	--	--
Pig_newGene_4111	--	0.00335908	1.53316	up	--	--	--	--	--	--
Pig_newGene_4116	--	0.00405331	2.94941	up	--	--	Molecular Function: transferase activity (GO:0016740);;	--	LINE-1 reverse transcriptase homolog OS=Nycticebus coucang (Slow loris) PE=3 SV=1	endonuclease/reverse transcriptase [Sus scrofa]
Pig_newGene_4139	--	0.00635174	-2.09276	down	--	--	Molecular Function: DNA-directed DNA polymerase activity (GO:0003887);; Cellular Component: Ada2/Gcn5/Ada3 transcription activator complex (GO:0005671);; Cellular Component: epsilon DNA polymerase complex (GO:0008622);; Molecular Function: sequence-specific DNA binding (GO:0043565);; Biological Process: histone H3 acetylation (GO:0043966);; Molecular Function: protein heterodimerization activity …	K03506|1e-22|ssc:100517646|DNA polymerase epsilon subunit 4-like	DNA polymerase epsilon subunit 4 GN=POLE4 OS=Bos taurus (Bovine) PE=3 SV=1	PREDICTED: DNA polymerase epsilon subunit 4 [Sorex araneus]
Pig_newGene_4622	--	5.28738e-08	5.27237	up	--	--	--	--	--	--
Pig_newGene_4645	--	0.000208088	1.5352	up	--	--	--	K12388|8e-111|ssc:100157862|SORT1	--	PREDICTED: sortilin isoform X1 [Camelus dromedarius]
Pig_newGene_5055	--	0.00329899	1.32759	up	--	--	Cellular Component: focal adhesion (GO:0005925);; Cellular Component: lamellipodium (GO:0030027);; Biological Process: lamellipodium assembly (GO:0030032);; Biological Process: actin cytoskeleton reorganization (GO:0031532);; Biological Process: establishment or maintenance of cell polarity regulating cell shape (GO:0071963);;	K06275|2e-23|mcc:715859|beta-parvin-like	--	parvin, beta isoform b-like protein [Camelus ferus]
Pig_newGene_52	--	8.20412e-05	-3.5201	down	--	--	Molecular Function: DNA binding (GO:0003677);; Molecular Function: chromatin binding (GO:0003682);; Molecular Function: binding (GO:0005488);; Cellular Component: mitochondrion (GO:0005739);; Biological Process: metabolic process (GO:0008152);; Biological Process: cellular process (GO:0009987);; Cellular Component: mitochondrial nucleoid (GO:0042645);;	K03111|9e-13|bta:515765|SSBP1, MGC133588	Single-stranded DNA-binding protein, mitochondrial (Precursor) GN=SSBP1 OS=Bos taurus (Bovine) PE=2 SV=1	PREDICTED: single-stranded DNA-binding protein, mitochondrial isoform X1 [Tupaia chinensis]
Pig_newGene_5386	--	0.0090744	-1.73782	down	--	--	Biological Process: chondrocyte differentiation (GO:0002062);; Molecular Function: DNA binding (GO:0003677);; Molecular Function: sequence-specific DNA binding transcription factor activity (GO:0003700);; Molecular Function: ATP binding (GO:0005524);; Cellular Component: nucleus (GO:0005634);; Cellular Component: cytoplasm (GO:0005737);; Biological Process: regulation of transcription, DNA-templa…	K09279|4e-36|pon:100446161|runt-related transcription factor 3-like	--	PREDICTED: runt-related transcription factor 3 [Ceratotherium simum simum]
Pig_newGene_5391	--	0.00401541	1.12422	up	--	--	--	--	--	--
Pig_newGene_5409	--	0.00439369	3.82404	up	--	--	--	--	--	--
Pig_newGene_5419	--	0.00607953	4.6898	up	--	--	--	--	--	--
Pig_newGene_5987	--	6.12569e-11	-3.13486	down	--	--	Biological Process: positive regulation of T cell mediated cytotoxicity (GO:0001916);; Biological Process: antigen processing and presentation of peptide antigen via MHC class I (GO:0002474);; Biological Process: regulation of T cell anergy (GO:0002667);; Molecular Function: receptor binding (GO:0005102);; Cellular Component: integral component of membrane (GO:0016021);; Biological Process: regul…	K06751|3e-39|ssc:100037288|SLA-3, SLA-7	BOLA class I histocompatibility antigen, alpha chain BL3-6 (Precursor) OS=Bos taurus (Bovine) PE=2 SV=1	MHC class I antigen [Sus scrofa]
Pig_newGene_6024	--	0.00930963	-2.40468	down	--	--	--	--	--	--
Pig_newGene_6732	--	8.3307e-08	1.91193	up	--	--	Molecular Function: calmodulin binding (GO:0005516);;	--	NEUG(55-78) GN=NRGN OS=Capra hircus (Goat) PE=3 SV=1	PREDICTED: neurogranin [Camelus bactrianus]
Pig_newGene_6757	--	0.000713855	4.28595	up	--	--	--	--	--	--
Pig_newGene_7	--	0.00843268	1.91449	up	--	--	Molecular Function: ferrochelatase activity (GO:0004325);; Molecular Function: iron ion binding (GO:0005506);; Cellular Component: mitochondrion (GO:0005739);; Biological Process: porphyrin-containing compound metabolic process (GO:0006778);; Biological Process: heme biosynthetic process (GO:0006783);; Biological Process: cholesterol metabolic process (GO:0008203);; Biological Process: detection …	--	Ferrochelatase, mitochondrial (Precursor) GN=FECH OS=Bos taurus (Bovine) PE=1 SV=3	PREDICTED: uncharacterized protein LOC102166152 [Sus scrofa]
Pig_newGene_71	--	0.000889506	1.41241	up	--	--	Cellular Component: nucleoplasm (GO:0005654);; Biological Process: multicellular organismal development (GO:0007275);; Biological Process: cell differentiation (GO:0030154);;	--	Hemogen GN=HEMGN OS=Bos taurus (Bovine) PE=2 SV=1	PREDICTED: LOW QUALITY PROTEIN: hemogen [Balaenoptera acutorostrata scammoni]
Pig_newGene_717	--	3.02792e-11	-6.14362	down	--	--	Cellular Component: Golgi membrane (GO:0000139);; Molecular Function: binding (GO:0005488);; Cellular Component: endoplasmic reticulum (GO:0005783);; Biological Process: peptidyl-tyrosine sulfation (GO:0006478);; Biological Process: fusion of sperm to egg plasma membrane (GO:0007342);; Molecular Function: protein-tyrosine sulfotransferase activity (GO:0008476);; Cellular Component: integral compo…	--	LINE-1 reverse transcriptase homolog OS=Nycticebus coucang (Slow loris) PE=3 SV=1	endonuclease/reverse transcriptase [Sus scrofa]
Pig_newGene_72	--	0.0070611	1.17279	up	--	--	Cellular Component: ruffle (GO:0001726);; Molecular Function: phosphatidylserine binding (GO:0001786);; Molecular Function: actin binding (GO:0003779);; Molecular Function: calcium ion binding (GO:0005509);; Molecular Function: phosphatidylinositol-4,5-bisphosphate binding (GO:0005546);; Cellular Component: cytosol (GO:0005829);; Cellular Component: cytoskeleton (GO:0005856);; Cellular Component:…	--	Gelsolin (Precursor; Fragment) GN=GSN OS=Sus scrofa (Pig) PE=1 SV=1	Chain G, Crystal Structure Of Gelsolin Domains G1-G3 Bound To Actin
Pig_newGene_724	--	8.24144e-06	1.61931	up	--	--	Molecular Function: ubiquitin-protein transferase activity (GO:0004842);; Molecular Function: ATP binding (GO:0005524);; Biological Process: protein monoubiquitination (GO:0006513);; Biological Process: protein K48-linked ubiquitination (GO:0070936);;	K02207|5e-46|ssc:100512675|ubiquitin-conjugating enzyme E2 R2-like	Ubiquitin-conjugating enzyme E2 R2 GN=UBE2R2 OS=Oryctolagus cuniculus (Rabbit) PE=2 SV=1	PREDICTED: ubiquitin-conjugating enzyme E2 R2 [Eptesicus fuscus]
Pig_newGene_726	--	0.00605996	1.23083	up	--	--	Biological Process: Ras protein signal transduction (GO:0007265);;	--	Ras suppressor protein 1 GN=RSU1 OS=Bos taurus (Bovine) PE=2 SV=1	Ras suppressor protein 1 [Myotis brandtii]
Pig_newGene_7364	--	5.59342e-05	#NAME?	down	--	--	--	--	--	--
Pig_newGene_742	--	8.97155e-06	2.93686	up	--	--	--	--	--	--
Pig_newGene_746	--	0.000342799	4.38477	up	--	--	Cellular Component: cytoskeleton (GO:0005856);; Cellular Component: tight junction (GO:0005923);; Molecular Function: protein binding, bridging (GO:0030674);; Biological Process: establishment of epithelial cell polarity (GO:0090162);;	--	--	PREDICTED: uncharacterized protein LOC102161596 [Sus scrofa]
Pig_newGene_749	--	0.00275336	-5.05647	down	--	--	--	--	--	--
Pig_newGene_7757	--	1.18676e-08	2.00653	up	[H]	Coenzyme transport and metabolism	Molecular Function: porphobilinogen synthase activity (GO:0004655);; Biological Process: protoporphyrinogen IX biosynthetic process (GO:0006782);; Molecular Function: zinc ion binding (GO:0008270);; Molecular Function: lead ion binding (GO:0032791);; Molecular Function: identical protein binding (GO:0042802);; Biological Process: protein homooligomerization (GO:0051260);; Biological Process: cell…	K01698|7e-83|bta:510679|ALAD, MGC137079	Delta-aminolevulinic acid dehydratase GN=ALAD OS=Bos taurus (Bovine) PE=2 SV=1	PREDICTED: delta-aminolevulinic acid dehydratase-like, partial [Sus scrofa]
Pig_newGene_7899	--	0.00143291	#NAME?	down	--	--	Biological Process: negative regulation of transcription from RNA polymerase II promoter (GO:0000122);; Molecular Function: RNA polymerase II core promoter proximal region sequence-specific DNA binding transcription factor activity involved in negative regulation of transcription (GO:0001078);; Biological Process: osteoblast differentiation (GO:0001649);; Biological Process: mesoderm formation (G…	K05707|1e-66|aml:100481970|zinc finger protein SNAI1-like	--	PREDICTED: zinc finger protein SNAI1 [Sus scrofa]
Pig_newGene_7934	--	4.54849e-09	2.09405	up	--	--	Molecular Function: creatine kinase activity (GO:0004111);; Molecular Function: ATP binding (GO:0005524);; Cellular Component: mitochondrion (GO:0005739);; Cellular Component: mitochondrial inner membrane (GO:0005743);; Biological Process: brain development (GO:0007420);; Biological Process: phosphorylation (GO:0016310);; Biological Process: cellular chloride ion homeostasis (GO:0030644);; Biolog…	K00933|1e-50|ecb:100055201|similar to Creatine kinase B-type (Creatine kinase B chain) (B-CK)	Creatine kinase B-type GN=CKB OS=Canis familiaris (Dog) PE=1 SV=1	PREDICTED: creatine kinase B-type-like, partial [Vicugna pacos]
Pig_newGene_8	--	0.00848918	1.69279	up	--	--	--	K03671|1e-06|ptr:740248|TXN	Thioredoxin GN=TXN OS=Ovis aries (Sheep) PE=1 SV=2	--
Pig_newGene_8380	--	0.0065018	-4.84166	down	--	--	Biological Process: angiogenesis (GO:0001525);; Biological Process: endothelial cell proliferation (GO:0001935);; Molecular Function: cAMP-dependent protein kinase activity (GO:0004691);; Molecular Function: ATP binding (GO:0005524);; Cellular Component: nucleus (GO:0005634);; Cellular Component: cytoplasm (GO:0005737);; Biological Process: peptidyl-serine phosphorylation (GO:0018105);; Biologica…	K04345|1e-16|ecb:100064903|similar to protein kinase	--	PREDICTED: cAMP-dependent protein kinase catalytic subunit PRKX [Sus scrofa]
